# Supplementary material for: Assembly and lipid-gating of LRRC8A:D volume-regulated anion channels
Source: Nat Commun. 2025 Dec 12;17:366. doi: 10.1038/s41467-025-67052-5 (PMC12795811; doi:10.1038/s41467-025-67052-5)
Supplement: Supplementary file 8 — Source data [file 41467_2025_67052_MOESM8_ESM.xlsx]

## Sheet: Fig 3
Figure 3.
Figure 3C. LRRC8A:D conformation 1 pore radius (Å) profiles calculated with and without pore lipids.
Z-coordinate (Å)	Lipids (Å)	No Lipids (Å)
120	6.52674	6.52927
119.404	6.45651	6.40203
118.808	6.42368	6.32746
118.212	6.39827	6.30901
117.616	6.30612	6.30519
117.019	6.16857	6.12956
116.423	6.04774	6.07052
115.827	6.02034	6.02258
115.231	6.04128	6.04901
114.635	6.1293	6.09281
114.039	6.28378	6.21807
113.443	6.08557	6.22855
112.847	5.92056	6.06069
112.25	5.79063	5.96958
111.654	5.56369	5.60552
111.058	5.20633	5.21206
110.462	5.00977	5.02176
109.866	4.82615	4.82554
109.27	4.47118	4.49154
108.674	4.1774	4.19197
108.078	3.93643	3.94111
107.481	3.67192	3.67195
106.885	3.4124	3.40781
106.289	3.23155	3.23281
105.693	3.1138	3.11011
105.097	2.96857	2.97025
104.501	2.90123	2.9002
103.905	2.80952	2.80618
103.309	2.69612	2.68744
102.713	2.59505	2.60031
102.116	2.58205	2.58856
101.52	2.66026	2.66098
100.924	2.81951	2.83001
100.328	3.0637	3.0706
99.7319	3.37231	3.36647
99.1358	3.69817	3.69828
98.5397	4.03673	4.03094
97.9436	4.39429	4.39808
97.3474	4.74721	4.74687
96.7513	5.09359	5.10663
96.1552	5.02202	5.57166
95.5591	5.0038	5.88363
94.9629	4.95742	6.33775
94.3668	4.64414	6.67829
93.7707	4.15862	6.83349
93.1746	3.70799	6.54659
92.5785	3.27766	6.2439
91.9823	2.91644	5.7937
91.3862	2.60228	5.41272
90.7901	2.30183	5.06078
90.194	2.11963	5.02022
89.5979	2.11334	5.01959
89.0017	1.99639	5.0035
88.4056	1.8631	5.02528
87.8095	1.70567	5.02693
87.2134	1.61002	5.00437
86.6173	1.51439	4.99669
86.0211	1.61858	5.00179
85.425	1.77344	5.06537
84.8289	1.91446	5.21045
84.2328	1.96986	5.36968
83.6367	1.91001	5.56831
83.0405	1.91209	5.78527
82.4444	2.04497	5.99177
81.8483	2.25577	6.23218
81.2522	2.56172	6.56924
80.6561	2.85546	6.90354
80.0599	3.16802	7.20798
79.4638	3.46154	7.33066
78.8677	3.81227	7.49041
78.2716	4.20924	7.67559
77.6755	4.6467	7.89333
77.0793	5.05013	8.14274
76.4832	5.13897	8.41309
75.8871	5.04027	8.70478
75.291	5.02155	9.01509
74.6949	5.0118	9.34435
74.0987	5.08335	9.69237
73.5026	5.09974	9.8351
72.9065	5.20011	9.92766
72.3104	5.31319	10.0434
71.7143	5.54721	10.1835
71.1181	5.80211	10.3535
70.522	6.0744	10.5498
69.9259	6.37978	10.772
69.3298	6.73943	11.0185
68.7337	7.13744	11.2921
68.1375	7.54498	11.5647
67.5414	7.92844	11.8697
66.9453	8.28241	12.145
66.3492	8.65554	12.4113
65.7531	9.0315	12.6824
65.1569	9.42252	12.9673
64.5608	9.84443	13.246
63.9647	10.2991	13.5157
63.3686	10.7628	13.8328
62.7725	11.248	14.2044
62.1763	11.7306	14.5317
61.5802	12.212	14.5618
60.9841	12.6743	14.2615
60.388	12.6653	13.9666
59.7919	12.4152	13.6554
59.1957	12.1568	13.3961
58.5996	11.9346	13.1109
58.0035	11.7208	12.9142
57.4074	11.5053	12.6645
56.8113	11.2143	12.4615
56.2151	11.0138	12.2902
55.619	10.8293	12.1935
55.0229	10.6303	12.0465
54.4268	10.5036	11.8905
53.8307	10.3596	11.7217
53.2345	10.2043	11.602
52.6384	10.1588	11.4884
52.0423	10.1463	11.4118
51.4462	10.1321	11.3189
50.8501	10.1634	11.3141
50.2539	10.2452	11.2686
49.6578	10.307	11.2922
49.0617	10.4188	11.3213
48.4656	10.5738	11.4156
47.8695	10.7017	11.4955
47.2733	10.848	11.6208
46.6772	11.0417	11.7715
46.0811	11.2394	11.939
45.485	11.4531	12.1355
44.8888	11.7152	12.2305
44.2927	11.9756	12.2945
43.6966	12.2826	12.3953
43.1005	12.6099	12.5553
42.5044	12.9647	12.7485
41.9082	13.3037	12.9688
41.3121	13.3482	12.8525
40.716	13.1968	12.7265
40.1199	13.137	12.657
39.5238	13.0549	12.6148
38.9276	12.9698	12.5329
38.3315	12.9113	12.4681
37.7354	12.9138	12.3599
37.1393	12.7069	12.3201
36.5432	12.4025	12.1461
35.947	12.0829	11.8334
35.3509	11.8263	11.3961
34.7548	11.5194	10.9468
34.1587	11.2328	10.5314
33.5626	10.826	10.1198
32.9664	10.475	9.73131
32.3703	10.1434	9.3372
31.7742	9.79609	8.9633
31.1781	9.45171	8.64294
30.582	9.17378	8.35775
29.9858	8.89382	8.03688
29.3897	8.63244	7.77073
28.7936	8.44971	7.5867
28.1975	8.31478	7.37383
27.6014	8.13109	7.25861
27.0052	8.00468	7.0933
26.4091	7.61429	6.942
25.813	7.23789	6.90377
25.2169	6.87902	6.80248
24.6208	6.5741	6.64325
24.0246	6.29711	6.38067
23.4285	6.07009	6.14949
22.8324	5.90937	5.92312
22.2363	5.79907	5.77843
21.6402	5.771	5.65568
21.044	5.7029	5.54657
20.4479	5.62365	5.52844
19.852	5.61402	5.53764
19.256	5.64148	5.60005
18.66	5.69365	5.69529
18.063	5.85798	5.76842
17.467	6.03288	5.94151
16.871	6.20768	6.15793
16.275	6.43848	6.39577
15.679	6.73765	6.65508
15.083	7.0203	6.94819
14.487	7.02109	7.25974
13.891	7.08494	7.29385
13.294	7.17363	7.40295
12.698	7.31864	7.49344
12.102	7.46222	7.69055
11.506	7.66746	7.89226
10.91	7.90104	8.1051
10.314	8.20954	8.39916
9.718	8.49433	8.72298
9.122	8.73644	9.02434
8.526	9.00855	9.29952
7.929	9.28832	9.58435
7.333	9.59719	9.95927
6.737	9.99516	10.3408
6.141	10.3553	10.7367
5.545	10.7582	11.145
4.949	11.1509	11.5617
4.353	11.5602	11.9888
3.757	11.9735	12.4284
3.16	12.436	12.88
2.564	12.9335	13.3089
1.968	13.4216	13.7961
1.372	13.8954	14.3002
0.776	14.3746	14.7814

## Sheet: Fig 4A Unrestrained
Figure 4A. Time traces from backbone unrestrained simulations in 9:1 POPC:cholesterol membranes.
lipid_count_run_1	time_(ns)_run_1	pore_constriction_radius_(Angstr.)_run_1	simulation_time_(ns)_run_1	lipid_count_run_2	time_(ns)_run_2	pore_constriction_radius_(Angstr.)_run_2	simulation_time_(ns)_run_2	lipid_count_run_3	time_(ns)_run_3	pore_constriction_radius_(Angstr.)_run_3	simulation_time_(ns)_run_3	lipid_count_run_4	time_(ns)_run_4	pore_constriction_radius_(Angstr.)_run_4	simulation_time_(ns)_run_4	lipid_count_run_5	time_(ns)_run_5	pore_constriction_radius_(Angstr.)_run_5	simulation_time_(ns)_run_5	lipid_count_run_6	time_(ns)_run_6	pore_constriction_radius_(Angstr.)_run_6	simulation_time_(ns)_run_6
3	0	0.62	11	3	0	1.05	11	3	0	1.06	22	3	0	0.83	22	3	0	1.18	22	3	0	1.2	11
3	1	1.33	22	3	1	0.99	22	3	1	0.89	44	3	1	1.11	44	3	1	0.86	33	3	1	1.34	22
3	2	1.13	33	3	2	0.93	33	3	2	0.97	55	3	2	0.9	55	3	2	0.55	66	3	2	0.8	33
3	3	1.09	44	3	3	0.86	66	3	3	0.83	66	3	3	1.01	66	3	3	0.84	77	3	3	0.99	44
3	4	1.26	55	3	4	1.01	88	3	4	0.82	77	3	4	0.69	88	3	4	0.75	88	3	4	0.91	55
3	5	0.9	66	3	5	0.8	99	3	5	0.87	99	3	5	1.16	110	3	5	1.05	99	3	5	0.85	66
3	6	0.89	77	3	6	1.14	132	3	6	0.64	154	3	6	1.16	121	3	6	0.65	110	3	6	0.83	77
3	7	1.16	88	3	7	1.12	165	3	7	1.25	165	3	7	1.55	132	3	7	1.28	121	3	7	0.71	88
3	8	1.04	99	3	8	1.07	187	3	8	1.31	176	3	8	3.1	143	3	8	1.02	132	3	8	1.04	110
3	9	0.97	110	3	9	1.35	198	3	9	0.84	187	3	9	1.47	154	3	9	1.4	143	3	9	0.9	121
3	10	1.25	121	3	10	1.06	209	3	10	0.63	198	3	10	1.94	165	3	10	1.26	154	3	10	1.05	132
3	11	1.14	132	3	11	1.07	220	3	11	0.68	209	3	11	2.18	176	3	11	1.44	165	3	11	1.02	143
3	12	1.39	143	3	12	0.68	242	3	12	0.88	220	3	12	3.15	187	3	12	1.04	176	3	12	1.23	154
3	13	1.4	154	3	13	0.92	308	3	13	0.76	231	3	13	3.66	198	3	13	1.03	187	3	13	1.64	165
3	14	1.35	165	3	14	1.15	319	3	14	0.77	253	3	14	1.85	209	3	14	1.23	198	3	14	2.2	176
3	15	1.35	176	3	15	1.57	330	3	15	0.86	264	3	15	2.86	220	3	15	0.95	209	3	15	1.35	187
3	16	1.42	187	3	16	0.92	352	3	16	1.03	286	3	16	2.77	231	3	16	1.35	220	3	16	1.15	198
3	17	1.98	198	3	17	0.85	363	3	17	1.23	297	3	17	3.79	242	3	17	1.48	231	3	17	2.18	209
3	18	1.63	209	3	18	0.96	374	3	18	1.18	308	3	18	3.23	253	3	18	1.55	242	3	18	1.64	220
3	19	1.47	220	3	19	1.23	385	3	19	1.25	319	3	19	3.17	264	3	19	1.81	253	3	19	2.62	231
3	20	1.92	231	3	20	0.81	396	3	20	1.3	330	3	20	3.35	275	3	20	1.69	264	3	20	1.94	242
3	21	2.29	242	3	21	0.89	451	3	21	2.26	341	3	21	2.17	286	3	21	1.44	275	3	21	1.77	253
3	22	1.32	253	3	22	1.22	462	3	22	1.89	352	3	22	2.48	297	3	22	1.19	286	3	22	1.17	264
3	23	2.94	264	3	23	0.76	473	3	23	2.45	363	3	23	3.04	308	3	23	1.08	297	3	23	1.55	275
3	24	1.47	275	3	24	1.02	484	3	24	1.71	374	3	24	3.03	319	3	24	1.4	308	3	24	1.27	286
3	25	2.06	286	3	25	0.72	506	3	25	1.87	385	3	25	2.22	330	3	25	1.08	319	3	25	1.42	297
3	26	3.7	297	3	26	0.81	517	3	26	2.09	396	3	26	2.65	341	3	26	1.02	330	3	26	1.36	308
3	27	2.27	308	3	27	0.93	528	3	27	2.08	407	3	27	2.65	352	3	27	1.13	352	3	27	1.73	319
3	28	2.84	319	3	28	1.11	550	3	28	2.19	418	3	28	2.38	363	3	28	1.22	363	3	28	1.36	330
3	29	1.96	330	3	29	1.07	561	3	29	2.56	429	3	29	2.98	374	3	29	1.27	374	3	29	1.43	341
3	30	2.66	341	3	30	0.99	572	3	30	3.69	440	3	30	3.85	385	3	30	1.33	385	3	30	1.68	352
3	31	2.25	352	3	31	0.96	583	3	31	2.05	451	3	31	3.21	396	3	31	1.26	396	3	31	2.05	363
3	32	2.55	363	3	32	1.15	594	3	32	2.09	462	3	32	2.54	407	3	32	1.62	407	3	32	1.43	374
3	33	3.24	374	3	33	0.9	605	3	33	2.09	473	3	33	2.71	418	3	33	1.7	418	3	33	2.11	385
3	34	2.09	385	3	34	0.86	627	3	34	3.03	484	3	34	3.01	429	3	34	1.5	429	3	34	1.44	396
3	35	3.44	396	3	35	0.98	638	3	35	2.75	495	3	35	3.36	451	3	35	1.73	440	3	35	1.21	407
3	36	3.16	407	3	36	0.71	649	3	36	3.2	506	3	36	2.86	462	3	36	2.75	451	3	36	1.6	429
3	37	2.62	418	3	37	0.88	660	3	37	3.2	517	3	37	2.75	473	3	37	1.76	462	3	37	1.17	440
3	38	3.21	429	3	38	0.79	671	3	38	2.98	528	3	38	1.97	484	3	38	2.65	473	3	38	0.67	451
3	39	3.28	440	3	39	0.84	682	3	39	2.89	539	3	39	3.25	495	3	39	2.94	484	3	39	1.52	462
3	40	2.21	451	3	40	1.14	693	3	40	2.73	550	3	40	2.98	506	3	40	2.34	495	3	40	1.51	473
3	41	4.15	462	3	41	1.28	704	3	41	1.82	561	3	41	2.17	517	3	41	1.78	506	3	41	1.16	484
3	42	3.97	473	3	42	1.26	715	3	42	1.96	572	3	42	3.27	528	3	42	1.95	517	3	42	1.01	495
3	43	3.77	484	3	43	0.6	726	3	43	1.91	583	3	43	2.78	550	3	43	1.73	528	3	43	1.6	506
3	44	3.63	495	3	44	1.22	737	3	44	2.34	594	3	44	2.31	561	3	44	2.13	539	3	44	1.73	517
3	45	3.5	506	3	45	0.87	759	3	45	3.31	605	3	45	2.46	572	3	45	2.79	550	3	45	1.38	528
3	46	3.57	517	3	46	0.66	803	3	46	3.22	616	3	46	2.7	583	3	46	2.11	561	3	46	1.45	539
3	47	3.47	528	3	47	0.81	814	3	47	4.37	627	3	47	2.76	594	3	47	2.28	572	3	47	1.58	561
3	48	3.16	539	3	48	1	825	3	48	3.9	638	3	48	3.58	605	3	48	1.79	583	3	48	2.09	572
3	49	4.37	550	3	49	1.01	836	3	49	2.52	649	3	49	2.47	616	3	49	1.7	594	3	49	2.6	583
3	50	2.37	561	3	50	0.73	858	3	50	3.7	660	3	50	2.63	627	3	50	1.79	605	3	50	1.52	594
3	51	3.88	572	3	51	0.9	880	3	51	3.46	671	3	51	2.94	638	3	51	2.43	616	3	51	1.7	605
3	52	4.15	583	3	52	0.75	902	3	52	2.31	682	3	52	2.09	649	3	52	2.44	627	3	52	1.61	616
3	53	3.69	594	3	53	1.05	913	3	53	3.81	693	3	53	3.98	660	3	53	2.75	638	3	53	0.95	627
3	54	2.59	605	3	54	0.88	924	3	54	4.26	704	3	54	3.18	671	3	54	2.35	649	3	54	1.77	638
3	55	3.01	616	3	55	1.38	935	3	55	2.16	715	3	55	2.2	682	3	55	2.16	660	3	55	1.66	649
3	56	3.57	627	3	56	1.14	946	3	56	2.68	726	3	56	2.29	693	3	56	1.98	671	3	56	1.5	660
3	57	3.92	638	3	57	1.09	957	3	57	3.21	737	3	57	2.93	704	3	57	2.05	682	3	57	1.36	671
3	58	3.53	649	3	58	0.79	968	3	58	3.11	748	3	58	2.47	715	3	58	2.29	693	3	58	1.44	682
3	59	3.28	660	3	59	0.76	979	3	59	2.78	759	3	59	2.82	726	3	59	3.08	704	3	59	2.09	693
3	60	4.57	671	3	60	0.59	990	3	60	1.71	770	3	60	2.83	737	3	60	2.1	715	3	60	2.35	704
3	61	4.01	682	3	61	1.36	1001	3	61	2.66	781	3	61	2.64	748	3	61	3.16	726	3	61	2.69	715
3	62	3.08	693	3	62	0.88	1012	3	62	2.46	792	3	62	2.71	759	3	62	2.07	737	3	62	2.31	726
3	63	3.83	704	3	63	0.76	1023	3	63	2.6	803	3	63	1.7	770	3	63	2.7	748	3	63	2.53	737
3	64	2.54	715	3	64	1.03	1034	3	64	2.48	814	3	64	3.23	781	3	64	2.24	759	3	64	2.36	748
3	65	2.7	737	3	65	0.81	1045	3	65	2.77	825	3	65	2.87	792	3	65	2.64	770	3	65	2.28	759
3	66	3.45	748	3	66	1.65	1056	3	66	1.9	836	3	66	2.79	803	3	66	2.43	781	3	66	2.06	770
3	67	3.54	759	3	67	1.4	1067	3	67	3.01	847	3	67	2.62	814	3	67	1.75	792	3	67	1.64	781
3	68	2.95	770	3	68	1.2	1078	3	68	2.91	858	3	68	2.57	825	3	68	3.24	803	3	68	1.66	792
3	69	3.03	781	3	69	0.82	1089	3	69	3.21	869	3	69	3.35	836	3	69	2.8	814	3	69	3.04	803
3	70	3.07	792	3	70	0.86	1100	3	70	3.12	880	3	70	3.34	858	3	70	2.22	825	3	70	1.7	814
3	71	3.02	803	3	71			3	71	1.97	891	3	71	2.65	880	3	71	2.47	836	3	71	2.13	825
3	72	3.45	814	3	72			3	72	2.17	902	3	72	3.25	891	3	72	2.77	847	3	72	3.6	836
3	73	3.92	825	3	73			3	73	3.73	913	3	73	2.23	902	3	73	2.56	858	3	73	3.01	847
3	74	3.86	836	3	74			3	74	4.06	924	3	74	3.29	913	3	74	2.8	869	3	74	3.83	858
3	75	3.28	847	3	75			3	75	2.51	935	3	75	2.86	924	3	75	2.38	880	3	75	3.8	869
3	76	3.72	858	3	76			3	76	2.4	946	3	76	2.17	935	3	76	3.24	891	3	76	3.93	880
3	77	4.09	869	3	77			3	77	3.28	957	3	77	1.77	946	3	77	4.42	902	3	77	2.56	891
3	78	2.54	880	3	78			3	78	2.21	968	3	78	2.5	957	3	78	2.88	913	3	78	3.45	902
3	79	2.31	891	3	79			3	79	2.65	979	3	79	2.57	968	3	79	3.68	924	3	79	3.28	913
3	80	2.93	902	3	80			3	80	2.14	990	3	80	3.15	979	3	80	2.71	935	3	80	3.45	924
3	81	4.1	913	3	81			3	81	2.76	1001	3	81	2.36	990	3	81	3.1	946	3	81	3.76	935
3	82	3.19	924	3	82			3	82	4.07	1012	3	82	2.35	1001	3	82	3.67	957	3	82	3.09	946
3	83	2.17	935	3	83			3	83	1.93	1023	3	83	2.14	1012	3	83	3.54	968	3	83	3.4	957
3	84	2.48	946	3	84			3	84	3.92	1034	3	84	2.82	1023	3	84	3.69	979	3	84	2.77	968
3	85	2.8	957	3	85			3	85	3.6	1045	3	85	2.89	1034	3	85	4.9	990	3	85	3.17	979
3	86	3.5	968	3	86			3	86	2.04	1056	3	86	2.28	1045	3	86	4.26	1001	3	86	2.71	990
3	87	2.32	979	3	87			3	87	2.22	1067	3	87	3.36	1056	3	87	5.77	1012	3	87	3.15	1001
3	88	2.35	990	3	88			3	88	2.11	1078	3	88	3.17	1067	3	88	4.41	1023	3	88	3.52	1012
3	89	2.92	1001	3	89			3	89	3.06	1089	3	89	2.69	1078	3	89	3.86	1034	3	89	2.97	1023
3	90	2.77	1012	3	90			3	90			3	90	3.09	1089	3	90	4.35	1045	3	90	4	1034
3	91	2.86	1023	3	91			3	91			3	91			3	91	3.24	1056	3	91	3.9	1045
3	92	1.81	1034	3	92			3	92			3	92			3	92	4.06	1067	3	92	3.62	1056
3	93	2.64	1045	3	93			3	93			3	93			3	93	4.18	1078	3	93	3.95	1067
3	94	2.85	1056	3	94			3	94			3	94			3	94	4.51	1089	3	94	3.13	1078
3	95	3.17	1067	3	95			3	95			3	95			3	95	3.79	1100	3	95	2.84	1089
3	96	2.18	1078	3	96			3	96			3	96			3	96			3	96	3.65	1100
3	97	2.71	1089	3	97			3	97			3	97			3	97			3	97
3	98			3	98			3	98			3	98			3	98			3	98
3	99			3	99			3	99			3	99			3	99			3	99
3	100			3	100			3	100			3	100			3	100			3	100
3	101			3	101			3	101			3	101			3	101			3	101
3	102			3	102			3	102			3	102			3	102			3	102
3	103			3	103			3	103			3	103			3	103			3	103
3	104			3	104			3	104			3	104			3	104			3	104
3	105			3	105			3	105			3	105			3	105			3	105
3	106			3	106			3	106			3	106			3	106			3	106
3	107			3	107			3	107			3	107			3	107			3	107
3	108			3	108			3	108			3	108			3	108			3	108
3	109			3	109			3	109			3	109			3	109			3	109
3	110			3	110			3	110			3	110			3	110			3	110
3	111			3	111			3	111			3	111			3	111			3	111
3	112			3	112			3	112			3	112			3	112			3	112
3	113			3	113			3	113			3	113			3	113			3	113
3	114			3	114			3	114			3	114			3	114			3	114
3	115			3	115			3	115			3	115			3	115			3	115
3	116			3	116			3	116			3	116			3	116			3	116
3	117			3	117			3	117			3	117			3	117			3	117
3	118			3	118			3	118			3	118			3	118			3	118
3	119			3	119			3	119			3	119			3	119			3	119
3	120			3	120			3	120			3	120			3	120			3	120
3	121			3	121			3	121			3	121			3	121			3	121
3	122			3	122			3	122			3	122			3	122			3	122
3	123			3	123			3	123			3	123			3	123			3	123
3	124			3	124			3	124			3	124			3	124			3	124
3	125			3	125			3	125			3	125			3	125			3	125
3	126			3	126			3	126			3	126			3	126			3	126
3	127			3	127			3	127			3	127			3	127			3	127
3	128			3	128			3	128			3	128			3	128			3	128
3	129			3	129			3	129			3	129			3	129			3	129
3	130			3	130			3	130			3	130			3	130			3	130
3	131			3	131			3	131			3	131			3	131			3	131
3	132			3	132			3	132			3	132			3	132			3	132
3	133			3	133			3	133			3	133			3	133			3	133
3	134			3	134			3	134			3	134			3	134			3	134
3	135			3	135			3	135			3	135			3	135			3	135
3	136			3	136			3	136			3	136			3	136			3	136
3	137			3	137			3	137			3	137			3	137			3	137
3	138			3	138			3	138			3	138			3	138			3	138
3	139			3	139			3	139			2	139			3	139			3	139
3	140			3	140			3	140			2	140			3	140			3	140
3	141			3	141			3	141			2	141			3	141			3	141
3	142			3	142			3	142			2	142			3	142			3	142
3	143			3	143			3	143			2	143			3	143			3	143
3	144			3	144			3	144			2	144			3	144			3	144
3	145			3	145			3	145			2	145			3	145			3	145
3	146			3	146			3	146			2	146			3	146			3	146
3	147			3	147			3	147			2	147			3	147			3	147
3	148			3	148			3	148			2	148			3	148			3	148
3	149			3	149			3	149			1	149			3	149			3	149
3	150			3	150			3	150			2	150			3	150			3	150
3	151			3	151			3	151			2	151			3	151			3	151
3	152			3	152			3	152			2	152			3	152			3	152
3	153			3	153			3	153			2	153			3	153			3	153
3	154			3	154			3	154			2	154			3	154			3	154
3	155			3	155			3	155			2	155			3	155			3	155
3	156			3	156			3	156			2	156			3	156			3	156
3	157			3	157			3	157			1	157			3	157			3	157
3	158			3	158			3	158			1	158			3	158			3	158
3	159			3	159			3	159			1	159			3	159			3	159
3	160			3	160			3	160			1	160			3	160			3	160
3	161			3	161			3	161			2	161			3	161			3	161
3	162			3	162			3	162			2	162			3	162			3	162
3	163			3	163			3	163			2	163			3	163			3	163
3	164			3	164			3	164			2	164			3	164			3	164
3	165			3	165			3	165			1	165			3	165			3	165
3	166			3	166			3	166			1	166			3	166			3	166
3	167			3	167			3	167			1	167			3	167			2	167
3	168			3	168			3	168			2	168			3	168			3	168
3	169			3	169			3	169			1	169			3	169			3	169
3	170			3	170			3	170			1	170			3	170			3	170
3	171			3	171			3	171			2	171			3	171			3	171
3	172			3	172			3	172			2	172			3	172			3	172
3	173			3	173			3	173			2	173			3	173			3	173
3	174			3	174			3	174			2	174			3	174			2	174
3	175			3	175			3	175			2	175			3	175			2	175
3	176			3	176			3	176			2	176			3	176			2	176
3	177			3	177			3	177			2	177			3	177			2	177
3	178			3	178			3	178			2	178			3	178			2	178
3	179			3	179			3	179			2	179			3	179			2	179
3	180			3	180			3	180			2	180			3	180			2	180
3	181			3	181			3	181			2	181			3	181			2	181
3	182			3	182			3	182			2	182			3	182			2	182
3	183			3	183			3	183			2	183			3	183			2	183
3	184			3	184			3	184			2	184			3	184			2	184
3	185			3	185			3	185			2	185			3	185			2	185
3	186			3	186			3	186			2	186			3	186			2	186
2	187			3	187			3	187			1	187			3	187			2	187
2	188			3	188			3	188			1	188			3	188			2	188
2	189			3	189			3	189			1	189			3	189			2	189
2	190			3	190			3	190			1	190			3	190			2	190
1	191			3	191			3	191			1	191			3	191			2	191
1	192			3	192			3	192			1	192			3	192			2	192
1	193			3	193			3	193			1	193			3	193			2	193
2	194			3	194			3	194			1	194			3	194			2	194
1	195			3	195			3	195			1	195			3	195			2	195
1	196			3	196			3	196			1	196			3	196			2	196
1	197			3	197			3	197			1	197			3	197			2	197
1	198			3	198			3	198			1	198			3	198			2	198
1	199			3	199			3	199			1	199			3	199			2	199
1	200			3	200			3	200			1	200			3	200			2	200
2	201			3	201			3	201			1	201			3	201			2	201
2	202			3	202			3	202			1	202			3	202			2	202
2	203			3	203			3	203			1	203			3	203			2	203
2	204			3	204			3	204			1	204			3	204			2	204
2	205			3	205			3	205			1	205			3	205			2	205
2	206			3	206			3	206			1	206			3	206			2	206
2	207			3	207			3	207			1	207			3	207			2	207
2	208			3	208			3	208			1	208			3	208			2	208
2	209			3	209			3	209			1	209			3	209			2	209
2	210			3	210			3	210			1	210			3	210			2	210
2	211			3	211			3	211			1	211			3	211			2	211
2	212			3	212			3	212			1	212			3	212			2	212
2	213			3	213			3	213			1	213			3	213			2	213
2	214			3	214			3	214			1	214			3	214			2	214
2	215			3	215			3	215			1	215			3	215			2	215
2	216			3	216			3	216			1	216			3	216			2	216
2	217			3	217			3	217			1	217			3	217			2	217
2	218			3	218			3	218			1	218			3	218			2	218
2	219			3	219			3	219			1	219			3	219			2	219
2	220			3	220			3	220			1	220			3	220			2	220
2	221			3	221			3	221			1	221			3	221			2	221
2	222			3	222			3	222			1	222			3	222			2	222
2	223			3	223			3	223			1	223			3	223			2	223
2	224			3	224			3	224			1	224			3	224			2	224
2	225			3	225			3	225			1	225			3	225			2	225
2	226			3	226			3	226			1	226			3	226			2	226
2	227			3	227			3	227			1	227			3	227			2	227
2	228			3	228			3	228			1	228			3	228			2	228
2	229			3	229			3	229			1	229			3	229			2	229
2	230			3	230			3	230			1	230			3	230			2	230
2	231			3	231			3	231			1	231			3	231			2	231
2	232			3	232			3	232			1	232			3	232			2	232
2	233			3	233			3	233			1	233			3	233			2	233
2	234			3	234			3	234			1	234			3	234			2	234
2	235			3	235			3	235			1	235			3	235			2	235
2	236			3	236			3	236			1	236			3	236			2	236
2	237			3	237			3	237			1	237			3	237			2	237
2	238			3	238			3	238			1	238			3	238			2	238
2	239			3	239			3	239			1	239			3	239			2	239
2	240			3	240			3	240			1	240			3	240			2	240
2	241			3	241			3	241			1	241			3	241			2	241
2	242			3	242			3	242			0	242			3	242			2	242
2	243			3	243			3	243			1	243			3	243			2	243
2	244			3	244			3	244			1	244			3	244			2	244
2	245			3	245			3	245			1	245			3	245			2	245
2	246			3	246			3	246			1	246			3	246			2	246
2	247			3	247			3	247			1	247			3	247			2	247
2	248			3	248			3	248			1	248			3	248			2	248
2	249			3	249			3	249			1	249			3	249			2	249
2	250			3	250			3	250			1	250			3	250			2	250
2	251			3	251			3	251			1	251			3	251			2	251
2	252			3	252			3	252			1	252			3	252			2	252
2	253			3	253			3	253			1	253			3	253			2	253
2	254			3	254			3	254			1	254			3	254			2	254
2	255			3	255			3	255			1	255			3	255			2	255
2	256			3	256			3	256			1	256			3	256			2	256
2	257			3	257			3	257			1	257			3	257			2	257
2	258			3	258			3	258			1	258			3	258			2	258
1	259			3	259			3	259			1	259			3	259			2	259
1	260			3	260			3	260			1	260			3	260			2	260
1	261			3	261			3	261			1	261			3	261			2	261
1	262			3	262			3	262			1	262			3	262			2	262
1	263			3	263			3	263			1	263			3	263			2	263
1	264			3	264			3	264			1	264			3	264			2	264
1	265			3	265			3	265			1	265			3	265			2	265
1	266			3	266			3	266			1	266			3	266			2	266
1	267			3	267			3	267			1	267			3	267			2	267
1	268			3	268			3	268			1	268			3	268			2	268
1	269			3	269			3	269			1	269			3	269			2	269
1	270			3	270			3	270			1	270			3	270			2	270
1	271			3	271			3	271			1	271			3	271			2	271
1	272			3	272			3	272			1	272			3	272			2	272
1	273			3	273			3	273			1	273			3	273			2	273
1	274			3	274			3	274			1	274			3	274			2	274
1	275			3	275			3	275			1	275			3	275			2	275
1	276			3	276			3	276			1	276			3	276			2	276
1	277			3	277			3	277			1	277			3	277			2	277
1	278			3	278			3	278			1	278			3	278			2	278
1	279			3	279			3	279			1	279			3	279			2	279
1	280			3	280			3	280			1	280			3	280			2	280
1	281			3	281			3	281			1	281			3	281			2	281
1	282			3	282			3	282			1	282			3	282			2	282
1	283			3	283			3	283			1	283			3	283			2	283
1	284			3	284			3	284			1	284			3	284			2	284
1	285			3	285			3	285			1	285			3	285			2	285
1	286			3	286			3	286			1	286			3	286			2	286
1	287			3	287			3	287			1	287			3	287			2	287
1	288			3	288			3	288			1	288			3	288			2	288
1	289			3	289			3	289			1	289			3	289			2	289
1	290			3	290			3	290			1	290			3	290			2	290
1	291			3	291			3	291			1	291			3	291			2	291
1	292			3	292			3	292			1	292			3	292			2	292
1	293			3	293			3	293			1	293			3	293			2	293
2	294			3	294			3	294			1	294			3	294			2	294
1	295			3	295			3	295			1	295			3	295			2	295
1	296			3	296			3	296			1	296			3	296			2	296
1	297			3	297			3	297			1	297			3	297			2	297
2	298			3	298			3	298			1	298			3	298			2	298
2	299			3	299			3	299			1	299			3	299			2	299
2	300			3	300			3	300			1	300			3	300			2	300
2	301			3	301			3	301			1	301			3	301			2	301
2	302			3	302			3	302			1	302			3	302			2	302
2	303			3	303			3	303			1	303			3	303			2	303
2	304			3	304			3	304			1	304			3	304			2	304
1	305			3	305			3	305			1	305			3	305			2	305
1	306			3	306			3	306			1	306			3	306			2	306
1	307			3	307			3	307			1	307			3	307			2	307
1	308			3	308			3	308			1	308			3	308			2	308
1	309			3	309			3	309			1	309			3	309			2	309
0	310			3	310			3	310			1	310			3	310			2	310
0	311			3	311			3	311			1	311			3	311			2	311
0	312			3	312			3	312			1	312			3	312			2	312
1	313			3	313			3	313			1	313			3	313			2	313
0	314			3	314			3	314			1	314			3	314			2	314
1	315			3	315			3	315			1	315			3	315			2	315
0	316			3	316			3	316			1	316			3	316			2	316
0	317			3	317			3	317			1	317			3	317			2	317
1	318			3	318			3	318			1	318			3	318			2	318
1	319			3	319			3	319			1	319			3	319			2	319
1	320			3	320			3	320			1	320			3	320			2	320
1	321			3	321			3	321			1	321			3	321			2	321
1	322			3	322			3	322			1	322			3	322			2	322
1	323			3	323			3	323			1	323			3	323			3	323
0	324			3	324			3	324			1	324			3	324			2	324
0	325			3	325			3	325			1	325			3	325			2	325
1	326			3	326			3	326			1	326			3	326			2	326
1	327			3	327			3	327			1	327			3	327			2	327
1	328			3	328			3	328			1	328			3	328			2	328
1	329			3	329			3	329			1	329			3	329			2	329
0	330			3	330			3	330			1	330			3	330			2	330
1	331			3	331			3	331			1	331			3	331			2	331
1	332			3	332			3	332			1	332			3	332			2	332
0	333			3	333			3	333			1	333			3	333			2	333
1	334			3	334			3	334			1	334			3	334			2	334
0	335			3	335			3	335			1	335			3	335			2	335
1	336			3	336			3	336			1	336			3	336			2	336
1	337			3	337			3	337			1	337			3	337			2	337
1	338			3	338			3	338			1	338			3	338			2	338
1	339			3	339			3	339			1	339			3	339			2	339
0	340			3	340			3	340			1	340			3	340			2	340
0	341			3	341			3	341			1	341			3	341			2	341
0	342			3	342			3	342			1	342			3	342			2	342
0	343			3	343			2	343			1	343			3	343			2	343
0	344			3	344			2	344			1	344			3	344			2	344
1	345			3	345			2	345			1	345			3	345			2	345
0	346			3	346			2	346			1	346			3	346			2	346
0	347			3	347			2	347			1	347			3	347			2	347
0	348			3	348			2	348			1	348			3	348			2	348
1	349			3	349			2	349			1	349			3	349			2	349
1	350			3	350			2	350			1	350			3	350			2	350
0	351			3	351			2	351			1	351			3	351			2	351
0	352			3	352			2	352			1	352			3	352			2	352
0	353			3	353			2	353			1	353			3	353			2	353
0	354			3	354			2	354			1	354			3	354			2	354
0	355			3	355			2	355			1	355			3	355			2	355
0	356			3	356			2	356			1	356			3	356			2	356
0	357			3	357			2	357			1	357			3	357			2	357
0	358			3	358			2	358			1	358			3	358			2	358
0	359			3	359			2	359			1	359			3	359			2	359
0	360			3	360			2	360			1	360			3	360			2	360
0	361			3	361			2	361			1	361			3	361			2	361
0	362			3	362			1	362			1	362			3	362			2	362
0	363			3	363			1	363			1	363			3	363			2	363
1	364			3	364			1	364			1	364			3	364			2	364
0	365			3	365			1	365			1	365			3	365			2	365
0	366			3	366			1	366			1	366			3	366			2	366
0	367			3	367			1	367			1	367			3	367			2	367
0	368			3	368			0	368			1	368			3	368			2	368
0	369			3	369			1	369			1	369			3	369			2	369
1	370			3	370			1	370			1	370			3	370			2	370
1	371			3	371			1	371			1	371			3	371			2	371
0	372			3	372			1	372			1	372			3	372			2	372
1	373			3	373			1	373			1	373			3	373			2	373
0	374			3	374			1	374			1	374			3	374			2	374
1	375			3	375			2	375			1	375			3	375			2	375
0	376			3	376			1	376			1	376			3	376			2	376
1	377			3	377			2	377			1	377			3	377			2	377
0	378			3	378			1	378			0	378			3	378			3	378
0	379			3	379			1	379			0	379			3	379			3	379
0	380			3	380			1	380			0	380			3	380			3	380
0	381			3	381			1	381			1	381			3	381			3	381
1	382			3	382			1	382			1	382			3	382			3	382
0	383			3	383			1	383			0	383			3	383			3	383
1	384			3	384			1	384			0	384			3	384			2	384
1	385			3	385			1	385			0	385			3	385			2	385
1	386			3	386			1	386			0	386			3	386			2	386
0	387			3	387			1	387			0	387			3	387			2	387
1	388			3	388			1	388			0	388			3	388			2	388
1	389			3	389			2	389			0	389			3	389			2	389
0	390			3	390			1	390			0	390			3	390			2	390
0	391			3	391			1	391			0	391			3	391			2	391
0	392			3	392			1	392			0	392			3	392			2	392
1	393			3	393			1	393			0	393			3	393			2	393
0	394			3	394			1	394			0	394			3	394			2	394
0	395			3	395			1	395			0	395			3	395			2	395
0	396			3	396			1	396			0	396			3	396			2	396
0	397			3	397			1	397			0	397			3	397			2	397
0	398			3	398			1	398			0	398			3	398			2	398
0	399			3	399			1	399			0	399			3	399			2	399
0	400			3	400			0	400			0	400			3	400			3	400
0	401			3	401			0	401			0	401			3	401			2	401
0	402			3	402			0	402			0	402			3	402			2	402
0	403			3	403			0	403			0	403			3	403			2	403
0	404			3	404			1	404			1	404			3	404			3	404
0	405			3	405			1	405			1	405			3	405			3	405
0	406			3	406			1	406			1	406			3	406			3	406
0	407			3	407			0	407			1	407			3	407			2	407
0	408			3	408			1	408			1	408			3	408			3	408
0	409			3	409			1	409			1	409			3	409			3	409
1	410			3	410			1	410			1	410			3	410			2	410
1	411			3	411			1	411			1	411			3	411			2	411
1	412			3	412			1	412			1	412			3	412			2	412
0	413			3	413			0	413			1	413			3	413			2	413
0	414			3	414			1	414			0	414			3	414			2	414
0	415			3	415			1	415			1	415			3	415			2	415
0	416			3	416			1	416			1	416			3	416			3	416
0	417			3	417			1	417			1	417			3	417			2	417
0	418			3	418			1	418			1	418			3	418			2	418
0	419			3	419			1	419			1	419			3	419			2	419
0	420			3	420			1	420			1	420			3	420			2	420
0	421			3	421			1	421			1	421			3	421			2	421
0	422			3	422			1	422			2	422			3	422			2	422
0	423			3	423			1	423			2	423			3	423			2	423
0	424			3	424			1	424			2	424			3	424			2	424
0	425			3	425			1	425			1	425			3	425			2	425
0	426			3	426			1	426			1	426			3	426			2	426
0	427			3	427			1	427			1	427			3	427			2	427
0	428			3	428			1	428			1	428			3	428			2	428
0	429			3	429			1	429			1	429			3	429			2	429
0	430			3	430			1	430			1	430			3	430			2	430
0	431			3	431			1	431			1	431			3	431			2	431
0	432			3	432			0	432			1	432			3	432			2	432
0	433			3	433			1	433			1	433			3	433			2	433
0	434			3	434			0	434			1	434			3	434			2	434
0	435			3	435			0	435			1	435			3	435			2	435
0	436			3	436			0	436			1	436			3	436			2	436
0	437			3	437			1	437			1	437			3	437			2	437
0	438			3	438			1	438			1	438			3	438			2	438
0	439			3	439			0	439			1	439			2	439			2	439
0	440			3	440			0	440			1	440			2	440			2	440
0	441			3	441			0	441			1	441			2	441			2	441
0	442			3	442			0	442			1	442			2	442			2	442
0	443			3	443			0	443			1	443			2	443			2	443
0	444			3	444			0	444			1	444			2	444			2	444
0	445			3	445			0	445			1	445			2	445			2	445
0	446			3	446			1	446			1	446			2	446			2	446
0	447			3	447			1	447			1	447			2	447			2	447
0	448			3	448			1	448			1	448			2	448			2	448
0	449			3	449			1	449			1	449			2	449			2	449
0	450			3	450			1	450			1	450			2	450			2	450
0	451			3	451			1	451			1	451			2	451			2	451
0	452			3	452			1	452			1	452			2	452			2	452
0	453			3	453			1	453			1	453			2	453			2	453
0	454			3	454			1	454			1	454			2	454			2	454
0	455			3	455			2	455			1	455			2	455			2	455
0	456			3	456			2	456			1	456			2	456			2	456
0	457			3	457			0	457			1	457			2	457			2	457
0	458			3	458			1	458			1	458			2	458			2	458
0	459			3	459			1	459			1	459			2	459			2	459
0	460			3	460			1	460			1	460			2	460			2	460
0	461			3	461			0	461			1	461			2	461			2	461
0	462			3	462			1	462			1	462			2	462			2	462
0	463			3	463			1	463			1	463			2	463			2	463
0	464			3	464			1	464			1	464			2	464			2	464
0	465			3	465			1	465			1	465			2	465			2	465
0	466			3	466			1	466			1	466			2	466			2	466
0	467			3	467			1	467			1	467			2	467			2	467
0	468			3	468			1	468			1	468			2	468			2	468
0	469			3	469			1	469			1	469			2	469			2	469
0	470			3	470			1	470			1	470			2	470			2	470
0	471			3	471			0	471			1	471			2	471			2	471
0	472			3	472			0	472			1	472			2	472			2	472
0	473			3	473			0	473			1	473			2	473			2	473
0	474			3	474			0	474			1	474			2	474			2	474
0	475			3	475			0	475			1	475			2	475			2	475
0	476			3	476			0	476			1	476			2	476			2	476
0	477			3	477			1	477			1	477			2	477			2	477
0	478			3	478			1	478			1	478			2	478			2	478
0	479			3	479			0	479			1	479			2	479			2	479
0	480			3	480			0	480			1	480			2	480			2	480
0	481			3	481			0	481			1	481			2	481			2	481
0	482			3	482			0	482			1	482			2	482			2	482
0	483			3	483			0	483			1	483			2	483			2	483
1	484			3	484			0	484			1	484			2	484			2	484
0	485			3	485			0	485			1	485			2	485			2	485
0	486			3	486			0	486			1	486			2	486			2	486
1	487			3	487			0	487			0	487			2	487			2	487
0	488			3	488			0	488			0	488			2	488			2	488
1	489			3	489			0	489			0	489			3	489			2	489
1	490			3	490			0	490			0	490			2	490			2	490
1	491			3	491			0	491			0	491			2	491			2	491
1	492			3	492			0	492			1	492			2	492			2	492
1	493			3	493			0	493			1	493			2	493			2	493
1	494			3	494			0	494			1	494			2	494			2	494
1	495			3	495			0	495			1	495			2	495			2	495
1	496			3	496			0	496			1	496			2	496			2	496
1	497			3	497			0	497			1	497			2	497			2	497
1	498			3	498			1	498			1	498			2	498			2	498
1	499			3	499			0	499			1	499			2	499			2	499
1	500			3	500			0	500			1	500			2	500			2	500
1	501			3	501			0	501			1	501			2	501			2	501
1	502			3	502			0	502			1	502			2	502			2	502
1	503			3	503			0	503			1	503			2	503			2	503
1	504			3	504			0	504			1	504			2	504			2	504
1	505			3	505			0	505			1	505			2	505			2	505
1	506			3	506			0	506			1	506			2	506			2	506
1	507			3	507			0	507			1	507			2	507			2	507
1	508			3	508			0	508			1	508			2	508			2	508
1	509			3	509			0	509			1	509			2	509			2	509
1	510			3	510			0	510			1	510			2	510			2	510
1	511			3	511			0	511			1	511			2	511			2	511
1	512			3	512			0	512			1	512			2	512			2	512
1	513			3	513			0	513			1	513			2	513			2	513
1	514			3	514			0	514			2	514			2	514			2	514
1	515			3	515			0	515			1	515			2	515			2	515
1	516			3	516			0	516			1	516			2	516			2	516
1	517			3	517			0	517			1	517			2	517			2	517
1	518			3	518			0	518			1	518			2	518			2	518
1	519			3	519			0	519			1	519			2	519			2	519
1	520			3	520			0	520			1	520			2	520			2	520
1	521			3	521			0	521			1	521			2	521			2	521
1	522			3	522			0	522			1	522			2	522			3	522
1	523			3	523			0	523			1	523			2	523			2	523
1	524			3	524			0	524			1	524			2	524			2	524
1	525			3	525			0	525			2	525			2	525			2	525
1	526			3	526			0	526			2	526			2	526			2	526
1	527			3	527			0	527			2	527			2	527			2	527
1	528			3	528			0	528			1	528			2	528			2	528
1	529			3	529			0	529			1	529			2	529			2	529
1	530			3	530			0	530			1	530			2	530			2	530
1	531			3	531			0	531			1	531			2	531			2	531
1	532			3	532			0	532			1	532			2	532			2	532
1	533			3	533			0	533			2	533			2	533			2	533
1	534			3	534			0	534			1	534			2	534			2	534
1	535			3	535			0	535			2	535			2	535			2	535
1	536			3	536			0	536			2	536			2	536			2	536
1	537			3	537			0	537			1	537			2	537			2	537
1	538			3	538			0	538			1	538			2	538			2	538
1	539			3	539			0	539			1	539			2	539			2	539
1	540			3	540			0	540			1	540			2	540			2	540
1	541			3	541			0	541			2	541			2	541			2	541
1	542			3	542			1	542			1	542			2	542			2	542
1	543			3	543			0	543			1	543			2	543			2	543
1	544			3	544			1	544			1	544			2	544			2	544
0	545			3	545			0	545			1	545			2	545			2	545
0	546			3	546			0	546			1	546			2	546			2	546
1	547			3	547			1	547			1	547			2	547			2	547
1	548			3	548			0	548			1	548			2	548			2	548
1	549			3	549			0	549			1	549			2	549			2	549
0	550			3	550			0	550			1	550			2	550			2	550
0	551			3	551			0	551			2	551			2	551			2	551
0	552			3	552			0	552			1	552			2	552			2	552
0	553			3	553			0	553			1	553			2	553			2	553
1	554			3	554			0	554			1	554			2	554			2	554
1	555			3	555			0	555			1	555			2	555			2	555
1	556			3	556			0	556			1	556			2	556			2	556
1	557			3	557			1	557			1	557			2	557			2	557
1	558			3	558			0	558			2	558			2	558			2	558
1	559			3	559			0	559			2	559			2	559			2	559
1	560			3	560			0	560			2	560			2	560			2	560
1	561			3	561			0	561			0	561			2	561			2	561
1	562			3	562			1	562			0	562			2	562			2	562
1	563			3	563			1	563			0	563			2	563			2	563
1	564			3	564			0	564			0	564			2	564			2	564
1	565			3	565			1	565			1	565			2	565			2	565
0	566			3	566			1	566			1	566			2	566			2	566
0	567			3	567			1	567			1	567			2	567			2	567
1	568			3	568			1	568			2	568			2	568			2	568
1	569			3	569			1	569			0	569			2	569			2	569
1	570			3	570			1	570			1	570			2	570			2	570
1	571			3	571			1	571			1	571			2	571			2	571
1	572			3	572			1	572			0	572			2	572			2	572
1	573			3	573			1	573			0	573			2	573			2	573
1	574			3	574			1	574			1	574			2	574			2	574
1	575			3	575			1	575			1	575			2	575			2	575
1	576			3	576			1	576			0	576			2	576			2	576
1	577			3	577			0	577			1	577			2	577			2	577
1	578			3	578			0	578			1	578			2	578			2	578
1	579			3	579			0	579			0	579			2	579			2	579
1	580			3	580			0	580			0	580			2	580			2	580
1	581			3	581			0	581			0	581			2	581			2	581
1	582			3	582			1	582			0	582			2	582			2	582
1	583			3	583			1	583			0	583			2	583			2	583
1	584			3	584			0	584			0	584			2	584			2	584
1	585			3	585			0	585			1	585			2	585			2	585
1	586			3	586			0	586			0	586			2	586			3	586
1	587			3	587			0	587			0	587			2	587			2	587
1	588			3	588			0	588			0	588			2	588			2	588
1	589			3	589			0	589			0	589			2	589			2	589
1	590			3	590			0	590			0	590			2	590			2	590
1	591			3	591			0	591			1	591			2	591			2	591
1	592			3	592			0	592			0	592			2	592			2	592
1	593			3	593			0	593			1	593			2	593			2	593
1	594			3	594			0	594			0	594			2	594			2	594
1	595			3	595			0	595			2	595			2	595			2	595
1	596			3	596			1	596			1	596			2	596			2	596
1	597			3	597			0	597			1	597			2	597			2	597
1	598			3	598			1	598			0	598			2	598			2	598
1	599			3	599			1	599			1	599			2	599			2	599
1	600			3	600			1	600			1	600			2	600			2	600
1	601			3	601			1	601			1	601			2	601			2	601
1	602			3	602			0	602			0	602			2	602			2	602
1	603			3	603			0	603			0	603			2	603			2	603
0	604			3	604			0	604			1	604			2	604			2	604
0	605			3	605			0	605			0	605			2	605			2	605
1	606			3	606			0	606			0	606			2	606			2	606
0	607			3	607			0	607			0	607			2	607			2	607
1	608			3	608			0	608			0	608			2	608			2	608
1	609			3	609			0	609			1	609			2	609			2	609
0	610			3	610			0	610			2	610			2	610			2	610
0	611			3	611			0	611			1	611			2	611			2	611
0	612			3	612			0	612			1	612			2	612			2	612
0	613			3	613			1	613			2	613			2	613			2	613
0	614			3	614			1	614			1	614			2	614			2	614
0	615			3	615			1	615			0	615			2	615			2	615
0	616			3	616			1	616			0	616			2	616			2	616
0	617			3	617			1	617			0	617			2	617			2	617
0	618			3	618			1	618			0	618			2	618			2	618
1	619			3	619			1	619			1	619			2	619			2	619
1	620			3	620			1	620			0	620			2	620			2	620
0	621			3	621			1	621			0	621			2	621			2	621
0	622			3	622			1	622			1	622			2	622			2	622
0	623			3	623			0	623			2	623			2	623			2	623
0	624			3	624			0	624			2	624			2	624			2	624
0	625			3	625			0	625			2	625			2	625			2	625
0	626			3	626			0	626			1	626			2	626			2	626
1	627			3	627			0	627			0	627			2	627			2	627
0	628			3	628			0	628			0	628			2	628			2	628
1	629			3	629			0	629			0	629			2	629			2	629
1	630			3	630			0	630			0	630			2	630			2	630
1	631			3	631			0	631			1	631			2	631			2	631
1	632			3	632			0	632			0	632			2	632			2	632
1	633			3	633			0	633			0	633			2	633			2	633
1	634			3	634			0	634			0	634			2	634			2	634
1	635			3	635			0	635			1	635			2	635			2	635
1	636			3	636			0	636			0	636			2	636			2	636
1	637			3	637			0	637			0	637			2	637			2	637
1	638			3	638			0	638			0	638			2	638			2	638
1	639			3	639			0	639			1	639			2	639			2	639
1	640			3	640			0	640			0	640			2	640			2	640
1	641			3	641			0	641			0	641			2	641			2	641
1	642			3	642			0	642			1	642			2	642			2	642
1	643			3	643			0	643			1	643			2	643			2	643
1	644			3	644			0	644			1	644			2	644			2	644
1	645			3	645			0	645			1	645			2	645			2	645
1	646			3	646			1	646			1	646			2	646			2	646
1	647			3	647			0	647			1	647			2	647			2	647
1	648			3	648			0	648			1	648			2	648			2	648
1	649			3	649			1	649			0	649			2	649			2	649
1	650			3	650			1	650			0	650			2	650			2	650
1	651			3	651			1	651			1	651			2	651			2	651
1	652			3	652			1	652			1	652			2	652			2	652
1	653			3	653			0	653			0	653			2	653			2	653
1	654			3	654			0	654			0	654			2	654			2	654
1	655			3	655			0	655			0	655			2	655			2	655
1	656			3	656			0	656			0	656			2	656			2	656
0	657			3	657			0	657			0	657			2	657			2	657
0	658			3	658			0	658			0	658			2	658			2	658
0	659			3	659			0	659			0	659			2	659			2	659
1	660			3	660			0	660			1	660			2	660			2	660
1	661			3	661			0	661			0	661			2	661			2	661
1	662			3	662			1	662			0	662			2	662			2	662
1	663			3	663			0	663			0	663			2	663			2	663
1	664			3	664			0	664			0	664			2	664			3	664
1	665			3	665			0	665			0	665			2	665			3	665
1	666			3	666			0	666			0	666			2	666			3	666
1	667			3	667			0	667			0	667			2	667			2	667
1	668			3	668			1	668			0	668			2	668			3	668
1	669			3	669			0	669			0	669			2	669			2	669
1	670			3	670			0	670			0	670			2	670			2	670
0	671			3	671			1	671			0	671			2	671			2	671
0	672			3	672			0	672			0	672			2	672			2	672
0	673			3	673			1	673			0	673			2	673			2	673
0	674			3	674			0	674			0	674			2	674			2	674
0	675			3	675			0	675			0	675			2	675			2	675
1	676			3	676			0	676			0	676			2	676			2	676
0	677			3	677			0	677			0	677			2	677			2	677
1	678			3	678			0	678			0	678			2	678			2	678
0	679			3	679			0	679			0	679			2	679			2	679
0	680			3	680			0	680			0	680			2	680			2	680
0	681			3	681			0	681			0	681			2	681			2	681
0	682			3	682			0	682			1	682			2	682			2	682
0	683			3	683			0	683			0	683			2	683			2	683
1	684			3	684			0	684			1	684			2	684			2	684
0	685			3	685			1	685			0	685			2	685			3	685
0	686			3	686			0	686			0	686			2	686			2	686
0	687			3	687			0	687			0	687			2	687			2	687
0	688			3	688			0	688			1	688			2	688			2	688
0	689			3	689			0	689			0	689			2	689			2	689
0	690			3	690			1	690			1	690			2	690			2	690
0	691			3	691			0	691			0	691			2	691			2	691
1	692			3	692			0	692			0	692			2	692			2	692
0	693			3	693			0	693			0	693			2	693			2	693
1	694			3	694			0	694			0	694			2	694			2	694
1	695			3	695			0	695			1	695			2	695			2	695
1	696			3	696			0	696			1	696			2	696			2	696
1	697			3	697			0	697			0	697			2	697			2	697
0	698			3	698			0	698			0	698			2	698			2	698
1	699			3	699			0	699			0	699			2	699			2	699
0	700			3	700			0	700			0	700			2	700			2	700
0	701			3	701			0	701			0	701			2	701			2	701
0	702			3	702			0	702			0	702			2	702			2	702
0	703			3	703			0	703			0	703			2	703			2	703
0	704			3	704			0	704			0	704			2	704			2	704
0	705			3	705			0	705			0	705			2	705			2	705
0	706			3	706			0	706			0	706			2	706			2	706
0	707			3	707			1	707			1	707			2	707			2	707
0	708			3	708			1	708			0	708			2	708			2	708
0	709			3	709			1	709			0	709			2	709			2	709
0	710			3	710			1	710			0	710			2	710			2	710
1	711			3	711			1	711			0	711			2	711			2	711
0	712			3	712			1	712			0	712			2	712			2	712
1	713			3	713			1	713			0	713			2	713			2	713
1	714			3	714			1	714			0	714			2	714			2	714
1	715			3	715			1	715			0	715			2	715			2	715
0	716			3	716			1	716			0	716			2	716			2	716
0	717			3	717			1	717			1	717			2	717			2	717
0	718			3	718			1	718			0	718			2	718			2	718
1	719			3	719			1	719			1	719			2	719			2	719
1	720			3	720			1	720			0	720			1	720			2	720
1	721			3	721			0	721			1	721			1	721			2	721
1	722			3	722			1	722			0	722			2	722			2	722
1	723			3	723			1	723			0	723			1	723			2	723
1	724			3	724			0	724			0	724			1	724			2	724
1	725			3	725			0	725			1	725			1	725			2	725
1	726			3	726			0	726			1	726			1	726			2	726
1	727			3	727			1	727			1	727			1	727			2	727
1	728			3	728			1	728			0	728			1	728			2	728
1	729			3	729			1	729			1	729			1	729			2	729
1	730			3	730			1	730			2	730			2	730			2	730
1	731			3	731			0	731			2	731			1	731			2	731
1	732			3	732			1	732			1	732			1	732			2	732
1	733			3	733			1	733			0	733			1	733			2	733
1	734			3	734			1	734			1	734			1	734			2	734
1	735			3	735			0	735			0	735			1	735			2	735
1	736			3	736			1	736			1	736			1	736			2	736
1	737			3	737			0	737			0	737			1	737			2	737
1	738			3	738			0	738			0	738			1	738			2	738
1	739			3	739			0	739			1	739			1	739			2	739
1	740			3	740			0	740			1	740			1	740			2	740
1	741			3	741			1	741			1	741			1	741			2	741
1	742			3	742			0	742			0	742			1	742			2	742
1	743			3	743			1	743			0	743			1	743			2	743
1	744			3	744			1	744			1	744			1	744			2	744
1	745			3	745			1	745			0	745			1	745			2	745
1	746			3	746			0	746			0	746			1	746			2	746
1	747			3	747			0	747			0	747			1	747			2	747
1	748			3	748			0	748			0	748			1	748			2	748
1	749			3	749			0	749			1	749			1	749			2	749
1	750			3	750			0	750			0	750			1	750			2	750
1	751			3	751			0	751			0	751			1	751			2	751
1	752			3	752			1	752			0	752			1	752			2	752
0	753			3	753			0	753			0	753			1	753			2	753
0	754			3	754			1	754			1	754			1	754			2	754
1	755			3	755			0	755			0	755			1	755			2	755
0	756			3	756			0	756			0	756			1	756			2	756
0	757			3	757			0	757			2	757			1	757			2	757
0	758			3	758			1	758			2	758			1	758			2	758
0	759			3	759			1	759			2	759			1	759			2	759
1	760			3	760			1	760			2	760			1	760			2	760
0	761			3	761			1	761			2	761			1	761			2	761
0	762			3	762			1	762			2	762			1	762			2	762
0	763			3	763			1	763			2	763			0	763			2	763
0	764			3	764			0	764			2	764			0	764			2	764
0	765			3	765			0	765			1	765			1	765			2	765
0	766			3	766			0	766			0	766			1	766			2	766
0	767			3	767			1	767			1	767			1	767			2	767
0	768			3	768			1	768			1	768			1	768			2	768
1	769			3	769			1	769			1	769			1	769			2	769
1	770			3	770			1	770			1	770			1	770			2	770
1	771			3	771			1	771			1	771			1	771			2	771
1	772			3	772			1	772			1	772			1	772			2	772
1	773			3	773			1	773			1	773			1	773			2	773
0	774			3	774			1	774			1	774			1	774			2	774
0	775			3	775			1	775			1	775			1	775			1	775
0	776			3	776			1	776			1	776			1	776			1	776
0	777			3	777			1	777			1	777			1	777			1	777
0	778			3	778			1	778			1	778			1	778			2	778
1	779			3	779			1	779			1	779			1	779			1	779
0	780			3	780			1	780			1	780			1	780			1	780
1	781			3	781			1	781			1	781			2	781			1	781
1	782			3	782			1	782			1	782			1	782			1	782
0	783			3	783			1	783			1	783			1	783			1	783
0	784			3	784			1	784			1	784			1	784			1	784
0	785			3	785			1	785			1	785			2	785			1	785
0	786			3	786			1	786			1	786			2	786			1	786
0	787			3	787			0	787			1	787			2	787			1	787
0	788			3	788			0	788			1	788			2	788			1	788
0	789			3	789			0	789			2	789			1	789			1	789
0	790			3	790			0	790			1	790			0	790			1	790
0	791			3	791			0	791			1	791			1	791			1	791
0	792			3	792			1	792			1	792			1	792			1	792
0	793			3	793			1	793			1	793			1	793			1	793
0	794			3	794			1	794			1	794			0	794			1	794
0	795			3	795			1	795			1	795			1	795			1	795
0	796			3	796			1	796			1	796			1	796			2	796
0	797			3	797			1	797			1	797			1	797			1	797
0	798			3	798			1	798			1	798			1	798			1	798
0	799			3	799			1	799			2	799			1	799			0	799
0	800			3	800			1	800			1	800			1	800			0	800
0	801			3	801			1	801			0	801			1	801			0	801
0	802			3	802			1	802			0	802			1	802			0	802
0	803			3	803			1	803			1	803			1	803			1	803
0	804			3	804			1	804			0	804			1	804			1	804
0	805			3	805			1	805			0	805			1	805			1	805
0	806			3	806			1	806			1	806			1	806			1	806
0	807			3	807			1	807			0	807			1	807			1	807
0	808			3	808			1	808			1	808			1	808			1	808
0	809			3	809			1	809			1	809			1	809			0	809
0	810			3	810			1	810			1	810			1	810			0	810
0	811			3	811			1	811			1	811			1	811			1	811
0	812			3	812			1	812			1	812			1	812			1	812
0	813			3	813			1	813			1	813			1	813			1	813
0	814			3	814			1	814			1	814			1	814			1	814
0	815			3	815			1	815			1	815			1	815			1	815
0	816			3	816			1	816			1	816			1	816			1	816
0	817			3	817			1	817			0	817			1	817			1	817
0	818			3	818			1	818			0	818			1	818			1	818
0	819			3	819			1	819			0	819			1	819			1	819
0	820			3	820			1	820			0	820			1	820			1	820
0	821			3	821			1	821			1	821			1	821			1	821
0	822			3	822			1	822			1	822			1	822			1	822
0	823			3	823			1	823			1	823			1	823			1	823
0	824			3	824			1	824			0	824			1	824			1	824
0	825			3	825			1	825			1	825			1	825			1	825
0	826			3	826			1	826			1	826			1	826			1	826
0	827			3	827			1	827			1	827			1	827			1	827
0	828			3	828			1	828			1	828			1	828			1	828
0	829			3	829			1	829			1	829			1	829			1	829
0	830			3	830			1	830			1	830			1	830			1	830
0	831			3	831			1	831			0	831			1	831			1	831
0	832			3	832			1	832			0	832			1	832			1	832
0	833			3	833			1	833			0	833			1	833			1	833
0	834			3	834			1	834			1	834			1	834			1	834
0	835			3	835			1	835			1	835			1	835			1	835
0	836			3	836			1	836			1	836			1	836			1	836
0	837			3	837			1	837			0	837			1	837			1	837
0	838			3	838			1	838			1	838			1	838			1	838
0	839			3	839			1	839			0	839			1	839			1	839
0	840			3	840			1	840			0	840			1	840			1	840
0	841			3	841			1	841			0	841			1	841			1	841
0	842			3	842			1	842			1	842			1	842			1	842
0	843			3	843			1	843			0	843			1	843			1	843
0	844			3	844			0	844			1	844			1	844			1	844
0	845			3	845			0	845			0	845			1	845			1	845
0	846			3	846			0	846			0	846			1	846			1	846
0	847			3	847			0	847			0	847			1	847			1	847
0	848			3	848			0	848			0	848			1	848			1	848
0	849			3	849			1	849			0	849			1	849			1	849
0	850			3	850			1	850			1	850			1	850			1	850
0	851			3	851			1	851			1	851			2	851			1	851
0	852			3	852			1	852			0	852			1	852			1	852
0	853			3	853			1	853			1	853			1	853			1	853
0	854			3	854			1	854			1	854			1	854			1	854
0	855			3	855			1	855			0	855			1	855			1	855
0	856			3	856			1	856			1	856			1	856			1	856
0	857			3	857			1	857			1	857			1	857			1	857
0	858			3	858			1	858			0	858			2	858			1	858
0	859			3	859			1	859			0	859			1	859			1	859
0	860			3	860			1	860			0	860			2	860			1	860
1	861			3	861			1	861			0	861			2	861			1	861
1	862			3	862			1	862			0	862			2	862			1	862
1	863			3	863			1	863			0	863			2	863			1	863
0	864			3	864			1	864			0	864			2	864			1	864
0	865			3	865			1	865			0	865			1	865			1	865
0	866			3	866			1	866			0	866			1	866			1	866
0	867			3	867			1	867			1	867			1	867			1	867
0	868			3	868			1	868			1	868			1	868			1	868
0	869			3	869			1	869			0	869			1	869			1	869
0	870			3	870			1	870			0	870			1	870			1	870
0	871			3	871			1	871			0	871			1	871			1	871
0	872			3	872			1	872			0	872			1	872			1	872
0	873			3	873			1	873			0	873			1	873			1	873
0	874			3	874			1	874			0	874			1	874			1	874
0	875			3	875			1	875			0	875			1	875			1	875
0	876			3	876			1	876			1	876			1	876			1	876
0	877			3	877			1	877			2	877			2	877			1	877
0	878			3	878			1	878			0	878			0	878			1	878
0	879			3	879			1	879			2	879			1	879			1	879
0	880			3	880			1	880			1	880			1	880			1	880
0	881			3	881			1	881			0	881			1	881			1	881
0	882			3	882			1	882			1	882			0	882			1	882
0	883			3	883			1	883			0	883			0	883			1	883
0	884			3	884			1	884			0	884			1	884			1	884
0	885			3	885			1	885			0	885			0	885			1	885
0	886			3	886			1	886			0	886			1	886			1	886
0	887			3	887			1	887			0	887			1	887			1	887
0	888			3	888			1	888			1	888			1	888			1	888
0	889			3	889			1	889			0	889			1	889			0	889
1	890			3	890			1	890			0	890			1	890			1	890
1	891			3	891			1	891			1	891			1	891			1	891
1	892			3	892			1	892			1	892			1	892			1	892
0	893			3	893			1	893			1	893			1	893			1	893
0	894			3	894			1	894			1	894			1	894			1	894
0	895			3	895			1	895			1	895			1	895			1	895
0	896			3	896			1	896			1	896			1	896			1	896
0	897			3	897			1	897			1	897			1	897			1	897
1	898			3	898			1	898			0	898			1	898			1	898
1	899			3	899			1	899			1	899			1	899			1	899
1	900			3	900			0	900			1	900			1	900			1	900
0	901			3	901			0	901			1	901			1	901			1	901
1	902			3	902			0	902			0	902			1	902			1	902
1	903			3	903			0	903			1	903			1	903			1	903
1	904			3	904			0	904			1	904			1	904			1	904
1	905			3	905			0	905			0	905			1	905			1	905
1	906			3	906			0	906			1	906			1	906			1	906
0	907			3	907			0	907			0	907			1	907			1	907
0	908			3	908			0	908			0	908			1	908			1	908
0	909			3	909			0	909			1	909			1	909			1	909
0	910			3	910			0	910			1	910			1	910			1	910
0	911			3	911			0	911			0	911			1	911			1	911
0	912			3	912			0	912			0	912			1	912			1	912
0	913			3	913			0	913			0	913			1	913			1	913
0	914			3	914			0	914			0	914			1	914			1	914
0	915			3	915			0	915			0	915			1	915			1	915
1	916			3	916			0	916			1	916			1	916			1	916
1	917			3	917			0	917			1	917			1	917			1	917
0	918			3	918			0	918			1	918			1	918			1	918
1	919			3	919			0	919			1	919			1	919			1	919
0	920			3	920			0	920			1	920			1	920			1	920
0	921			3	921			0	921			1	921			1	921			1	921
0	922			3	922			0	922			1	922			0	922			1	922
0	923			3	923			0	923			1	923			1	923			1	923
0	924			3	924			0	924			0	924			1	924			1	924
1	925			3	925			0	925			0	925			1	925			1	925
0	926			3	926			0	926			0	926			1	926			1	926
0	927			3	927			0	927			0	927			1	927			1	927
0	928			3	928			0	928			0	928			1	928			1	928
0	929			3	929			0	929			0	929			1	929			1	929
0	930			3	930			0	930			1	930			0	930			1	930
0	931			3	931			0	931			1	931			0	931			1	931
0	932			3	932			0	932			1	932			0	932			1	932
0	933			3	933			0	933			1	933			1	933			1	933
0	934			3	934			0	934			1	934			0	934			1	934
0	935			3	935			1	935			1	935			1	935			1	935
0	936			3	936			1	936			1	936			0	936			1	936
0	937			3	937			1	937			1	937			0	937			1	937
0	938			3	938			1	938			1	938			1	938			1	938
0	939			3	939			1	939			1	939			1	939			1	939
1	940			3	940			0	940			1	940			0	940			1	940
0	941			3	941			1	941			0	941			0	941			1	941
1	942			3	942			1	942			1	942			1	942			1	942
0	943			3	943			1	943			1	943			1	943			1	943
1	944			3	944			1	944			1	944			1	944			1	944
1	945			3	945			1	945			1	945			0	945			1	945
1	946			3	946			1	946			1	946			0	946			1	946
0	947			3	947			1	947			1	947			1	947			1	947
1	948			3	948			0	948			1	948			0	948			1	948
0	949			3	949			1	949			1	949			1	949			1	949
1	950			3	950			1	950			0	950			0	950			1	950
1	951			3	951			1	951			1	951			0	951			1	951
1	952			3	952			1	952			1	952			0	952			1	952
1	953			3	953			1	953			1	953			0	953			1	953
1	954			3	954			1	954			1	954			1	954			1	954
1	955			3	955			1	955			1	955			1	955			1	955
0	956			3	956			1	956			1	956			1	956			1	956
0	957			3	957			1	957			1	957			1	957			1	957
0	958			3	958			1	958			1	958			0	958			1	958
0	959			3	959			1	959			1	959			0	959			1	959
0	960			3	960			1	960			1	960			0	960			1	960
0	961			3	961			1	961			1	961			0	961			1	961
0	962			3	962			1	962			1	962			0	962			1	962
0	963			3	963			1	963			1	963			0	963			1	963
0	964			3	964			1	964			1	964			0	964			1	964
0	965			3	965			1	965			1	965			0	965			1	965
0	966			3	966			1	966			1	966			0	966			1	966
0	967			3	967			1	967			1	967			0	967			1	967
0	968			3	968			1	968			1	968			0	968			1	968
0	969			3	969			1	969			0	969			0	969			1	969
1	970			3	970			1	970			0	970			0	970			1	970
0	971			3	971			1	971			1	971			0	971			1	971
1	972			3	972			1	972			0	972			1	972			1	972
0	973			3	973			1	973			0	973			1	973			1	973
0	974			3	974			1	974			0	974			0	974			1	974
0	975			3	975			1	975			0	975			0	975			1	975
1	976			3	976			0	976			0	976			1	976			1	976
0	977			3	977			0	977			0	977			0	977			1	977
1	978			3	978			1	978			0	978			0	978			1	978
1	979			3	979			0	979			0	979			1	979			1	979
0	980			3	980			1	980			0	980			1	980			1	980
0	981			3	981			0	981			0	981			0	981			1	981
0	982			3	982			1	982			0	982			1	982			1	982
1	983			3	983			1	983			0	983			0	983			1	983
0	984			3	984			1	984			1	984			0	984			1	984
0	985			3	985			1	985			1	985			0	985			1	985
0	986			3	986			0	986			1	986			0	986			1	986
0	987			3	987			0	987			1	987			0	987			1	987
0	988			3	988			0	988			1	988			0	988			1	988
1	989			3	989			0	989			1	989			0	989			1	989
1	990			3	990			0	990			1	990			0	990			1	990
0	991			3	991			0	991			1	991			0	991			1	991
0	992			3	992			0	992			1	992			0	992			1	992
0	993			3	993			0	993			1	993			0	993			1	993
0	994			3	994			0	994			0	994			0	994			1	994
0	995			3	995			0	995			1	995			1	995			1	995
0	996			3	996			0	996			0	996			0	996			1	996
0	997			3	997			1	997			0	997			1	997			1	997
0	998			3	998			1	998			0	998			0	998			1	998
0	999			3	999			1	999			0	999			0	999			1	999
0	1000			3	1000			0	1000			0	1000			1	1000			1	1000
0	1001			3	1001			1	1001			1	1001			1	1001			1	1001
0	1002			3	1002			1	1002			1	1002			1	1002			1	1002
0	1003			3	1003			0	1003			1	1003			1	1003			1	1003
0	1004			3	1004			0	1004			1	1004			1	1004			1	1004
0	1005			3	1005			0	1005			1	1005			1	1005			1	1005
0	1006			3	1006			0	1006			1	1006			0	1006			1	1006
0	1007			3	1007			0	1007			1	1007			0	1007			1	1007
0	1008			3	1008			0	1008			1	1008			1	1008			1	1008
0	1009			3	1009			0	1009			1	1009			0	1009			1	1009
0	1010			3	1010			0	1010			1	1010			1	1010			1	1010
1	1011			3	1011			0	1011			1	1011			0	1011			1	1011
1	1012			3	1012			0	1012			1	1012			0	1012			1	1012
1	1013			3	1013			0	1013			0	1013			1	1013			1	1013
1	1014			3	1014			0	1014			1	1014			0	1014			1	1014
1	1015			3	1015			0	1015			0	1015			1	1015			1	1015
1	1016			3	1016			1	1016			0	1016			1	1016			1	1016
1	1017			3	1017			1	1017			0	1017			0	1017			1	1017
0	1018			3	1018			1	1018			0	1018			0	1018			1	1018
1	1019			3	1019			1	1019			0	1019			0	1019			1	1019
1	1020			3	1020			1	1020			0	1020			0	1020			1	1020
1	1021			3	1021			1	1021			0	1021			0	1021			1	1021
1	1022			3	1022			1	1022			0	1022			0	1022			1	1022
1	1023			3	1023			1	1023			0	1023			0	1023			1	1023
1	1024			3	1024			1	1024			0	1024			0	1024			1	1024
1	1025			3	1025			1	1025			0	1025			0	1025			1	1025
1	1026			3	1026			1	1026			0	1026			0	1026			1	1026
1	1027			3	1027			1	1027			0	1027			1	1027			1	1027
1	1028			3	1028			1	1028			0	1028			0	1028			1	1028
0	1029			3	1029			0	1029			0	1029			0	1029			1	1029
0	1030			3	1030			0	1030			1	1030			0	1030			1	1030
0	1031			3	1031			0	1031			1	1031			1	1031			1	1031
1	1032			3	1032			0	1032			1	1032			1	1032			1	1032
0	1033			3	1033			0	1033			1	1033			1	1033			1	1033
1	1034			3	1034			0	1034			1	1034			1	1034			1	1034
1	1035			3	1035			0	1035			1	1035			0	1035			1	1035
0	1036			3	1036			0	1036			1	1036			1	1036			1	1036
1	1037			3	1037			0	1037			1	1037			1	1037			1	1037
1	1038			3	1038			0	1038			1	1038			1	1038			1	1038
1	1039			3	1039			0	1039			1	1039			1	1039			1	1039
1	1040			3	1040			0	1040			1	1040			1	1040			1	1040
1	1041			3	1041			0	1041			1	1041			1	1041			1	1041
1	1042			3	1042			0	1042			1	1042			1	1042			1	1042
1	1043			3	1043			0	1043			1	1043			1	1043			1	1043
1	1044			3	1044			0	1044			0	1044			1	1044			1	1044
1	1045			3	1045			0	1045			1	1045			1	1045			1	1045
1	1046			3	1046			0	1046			0	1046			1	1046			1	1046
1	1047			3	1047			0	1047			1	1047			1	1047			1	1047
0	1048			3	1048			0	1048			1	1048			1	1048			1	1048
1	1049			3	1049			0	1049			1	1049			1	1049			1	1049
0	1050			3	1050			0	1050			1	1050			2	1050			1	1050
0	1051			3	1051			0	1051			1	1051			1	1051			1	1051
0	1052			3	1052			0	1052			2	1052			2	1052			1	1052
0	1053			3	1053			0	1053			1	1053			2	1053			1	1053
1	1054			3	1054			0	1054			1	1054			2	1054			1	1054
1	1055			3	1055			0	1055			1	1055			2	1055			1	1055
0	1056			3	1056			1	1056			1	1056			2	1056			1	1056
0	1057			3	1057			0	1057			1	1057			1	1057			1	1057
0	1058			3	1058			0	1058			1	1058			1	1058			1	1058
1	1059			3	1059			1	1059			1	1059			1	1059			1	1059
0	1060			3	1060			0	1060			0	1060			1	1060			1	1060
0	1061			3	1061			0	1061			1	1061			1	1061			1	1061
1	1062			3	1062			0	1062			1	1062			1	1062			1	1062
1	1063			3	1063			1	1063			1	1063			1	1063			1	1063
1	1064			3	1064			0	1064			1	1064			1	1064			1	1064
1	1065			3	1065			0	1065			1	1065			1	1065			1	1065
1	1066			3	1066			1	1066			1	1066			1	1066			1	1066
1	1067			3	1067			0	1067			1	1067			1	1067			1	1067
1	1068			3	1068			1	1068			1	1068			1	1068			1	1068
1	1069			3	1069			1	1069			1	1069			1	1069			1	1069
1	1070			3	1070			0	1070			1	1070			2	1070			1	1070
1	1071			3	1071			0	1071			1	1071			2	1071			1	1071
1	1072			3	1072			1	1072			1	1072			1	1072			1	1072
1	1073			3	1073			1	1073			1	1073			1	1073			1	1073
1	1074			3	1074			1	1074			1	1074			1	1074			1	1074
1	1075			3	1075			1	1075			1	1075			1	1075			1	1075
1	1076			3	1076			2	1076			1	1076			1	1076			1	1076
1	1077			3	1077			1	1077			1	1077			1	1077			1	1077
1	1078			3	1078			1	1078			1	1078			1	1078			1	1078
0	1079			3	1079			0	1079			1	1079			1	1079			1	1079
1	1080			3	1080			0	1080			1	1080			1	1080			1	1080
1	1081			3	1081			0	1081			1	1081			1	1081			1	1081
1	1082			3	1082			0	1082			1	1082			1	1082			1	1082
1	1083			3	1083			0	1083			1	1083			1	1083			1	1083
1	1084			3	1084			0	1084			1	1084			1	1084			1	1084
1	1085			3	1085			0	1085			1	1085			1	1085			1	1085
1	1086			3	1086			0	1086			1	1086			1	1086			1	1086
1	1087			3	1087			0	1087			1	1087			1	1087			1	1087
1	1088			3	1088			0	1088			1	1088			1	1088			1	1088
1	1089			3	1089			0	1089			1	1089			1	1089			1	1089
1	1090			3	1090			0	1090			1	1090			1	1090			1	1090
1	1091			3	1091			0	1091			1	1091			1	1091			1	1091
1	1092			3	1092			0	1092			1	1092			1	1092			1	1092
1	1093			3	1093			0	1093			1	1093			1	1093			1	1093
1	1094			3	1094			0	1094			1	1094			1	1094			1	1094
1	1095			3	1095			0	1095			1	1095			1	1095			1	1095
1	1096			3	1096			0	1096			1	1096			1	1096			1	1096
1	1097			3	1097			0	1097			1	1097			1	1097			1	1097
1	1098			3	1098			0	1098			1	1098			1	1098			1	1098
				3	1099			0	1099			1	1099			1	1099			1	1099
				3	1100											1	1100			1	1100
				3	1101											1	1101			1	1101
				3	1102											1	1102			1	1102
				3	1103											1	1103			1	1103
																2	1104			1	1104
																2	1105			1	1105
																2	1106

## Sheet: Fig 4A Restrained
Figure 4A. Time traces from backbone restrained simulations in 9:1 POPC:cholesterol membranes.
lipid_count_run_1	time_(ns)_run_1	pore_constriction_radius_(Angstr.)_run_1	simulation_time_(ns)_run_1	lipid_count_run_2	time_(ns)_run_2	pore_constriction_radius_(Angstr.)_run_2	simulation_time_(ns)_run_2	lipid_count_run_3	time_(ns)_run_3	pore_constriction_radius_(Angstr.)_run_3	simulation_time_(ns)_run_3	lipid_count_run_4	time_(ns)_run_4	pore_constriction_radius_(Angstr.)_run_4	simulation_time_(ns)_run_4	lipid_count_run_5	time_(ns)_run_5	pore_constriction_radius_(Angstr.)_run_5	simulation_time_(ns)_run_5	lipid_count_run_6	time_(ns)_run_6	pore_constriction_radius_(Angstr.)_run_6	simulation_time_(ns)_run_6
3	0	0.46	10.6	3	0	0.87	20.8	3	0	0.73	20.8	3	0	0.99	10.4	3	0	0.75	20.8	3	0	0.88	10.4
3	1	1.29	21.2	3	1	0.79	31.2	3	1	0.68	31.2	3	1	1	62.4	3	1	0.84	31.2	3	1	0.84	20.8
3	2	0.63	42.4	3	2	0.7	41.6	3	2	0.86	41.6	3	2	0.91	72.8	3	2	0.83	41.6	3	2	0.67	31.2
3	3	1.29	63.6	3	3	0.82	62.4	3	3	0.91	52	3	3	1.2	124.8	3	3	0.84	62.4	3	3	0.98	41.6
3	4	0.98	74.2	3	4	0.67	93.6	3	4	0.77	62.4	3	4	0.91	135.2	3	4	1.19	83.2	3	4	0.75	52
3	5	1.39	84.8	3	5	0.79	135.2	3	5	1.24	72.8	3	5	0.83	197.6	3	5	1.55	104	3	5	1.05	62.4
3	6	0.55	95.4	3	6	0.89	145.6	3	6	0.9	83.2	3	6	0.87	208	3	6	1.95	114.4	3	6	0.83	72.8
3	7	0.66	106	3	7	0.69	156	3	7	0.97	93.6	3	7	0.94	249.6	3	7	1.22	124.8	3	7	0.64	83.2
3	8	0.78	116.6	3	8	0.91	166.4	3	8	1.01	104	3	8	1.15	260	3	8	1.73	135.2	3	8	0.69	93.6
3	9	0.65	127.2	3	9	0.87	197.6	3	9	1.04	114.4	3	9	0.82	270.4	3	9	1.83	145.6	3	9	0.78	114.4
3	10	0.69	137.8	3	10	0.75	208	3	10	0.9	124.8	3	10	0.79	322.4	3	10	1.47	156	3	10	1.14	124.8
3	11	0.61	148.4	3	11	0.68	218.4	3	11	0.96	145.6	3	11	0.85	332.8	3	11	1.4	166.4	3	11	1.1	135.2
3	12	0.67	159	3	12	1.14	228.8	3	12	0.68	156	3	12	0.89	353.6	3	12	1.13	176.8	3	12	0.79	145.6
3	13	0.79	169.6	3	13	1.16	249.6	3	13	0.71	166.4	3	13	0.83	364	3	13	1.27	187.2	3	13	0.93	156
3	14	0.66	180.2	3	14	0.63	270.4	3	14	0.85	176.8	3	14	0.86	405.6	3	14	1.01	197.6	3	14	0.9	166.4
3	15	0.79	190.8	3	15	0.55	280.8	3	15	0.9	187.2	3	15	1.13	416	3	15	1.15	208	3	15	0.76	176.8
3	16	0.65	201.4	3	16	0.66	291.2	3	16	0.82	197.6	3	16	0.94	436.8	3	16	1.2	218.4	3	16	0.97	187.2
3	17	0.63	212	3	17	0.69	312	3	17	0.74	218.4	3	17	1.02	447.2	3	17	1.32	228.8	3	17	1	197.6
3	18	1.14	222.6	3	18	0.62	322.4	3	18	0.73	228.8	3	18	0.72	457.6	3	18	1.13	239.2	3	18	0.89	208
3	19	0.97	233.2	3	19	0.8	332.8	3	19	0.94	239.2	3	19	0.69	488.8	3	19	1.1	249.6	3	19	0.8	218.4
3	20	1.37	243.8	3	20	0.8	343.2	3	20	0.69	249.6	3	20	0.77	499.2	3	20	0.95	280.8	3	20	0.64	228.8
3	21	1.81	254.4	3	21	0.62	353.6	3	21	0.98	260	3	21	1	509.6	3	21	0.89	291.2	3	21	0.84	239.2
3	22	1.65	265	3	22	0.88	364	3	22	0.68	270.4	3	22	0.96	530.4	3	22	0.98	301.6	3	22	0.87	249.6
3	23	1.07	275.6	3	23	0.84	374.4	3	23	0.85	280.8	3	23	0.77	540.8	3	23	1.24	312	3	23	1.14	260
3	24	0.52	286.2	3	24	0.67	384.8	3	24	0.94	301.6	3	24	0.7	551.2	3	24	0.88	322.4	3	24	1.11	270.4
3	25	0.94	296.8	3	25	0.7	395.2	3	25	0.83	312	3	25	0.58	561.6	3	25	1.15	332.8	3	25	0.87	280.8
3	26	0.73	307.4	3	26	0.79	405.6	3	26	0.96	322.4	3	26	0.88	572	3	26	0.84	343.2	3	26	1	291.2
3	27	1.08	318	3	27	0.67	416	3	27	0.74	332.8	3	27	0.74	603.2	3	27	0.81	353.6	3	27	0.9	301.6
3	28	0.97	328.6	3	28	0.81	426.4	3	28	0.99	343.2	3	28	0.72	613.6	3	28	0.78	364	3	28	0.75	312
3	29	1.28	339.2	3	29	0.93	436.8	3	29	0.68	353.6	3	29	1	624	3	29	0.65	374.4	3	29	0.94	332.8
3	30	1.08	349.8	3	30	0.69	478.4	3	30	0.86	364	3	30	1.06	634.4	3	30	0.95	384.8	3	30	0.89	343.2
3	31	1.13	360.4	3	31	0.82	488.8	3	31	0.84	374.4	3	31	0.76	644.8	3	31	0.64	395.2	3	31	1.1	353.6
3	32	1.21	371	3	32	0.89	509.6	3	32	0.86	384.8	3	32	0.7	655.2	3	32	0.78	405.6	3	32	0.9	374.4
3	33	0.82	381.6	3	33	0.87	520	3	33	0.78	405.6	3	33	0.76	665.6	3	33	1	426.4	3	33	0.76	405.6
3	34	0.78	392.2	3	34	0.81	530.4	3	34	0.71	416	3	34	0.94	686.4	3	34	0.83	447.2	3	34	0.72	426.4
3	35	1.16	402.8	3	35	0.68	551.2	3	35	0.88	426.4	3	35	0.7	696.8	3	35	0.74	468	3	35	0.76	436.8
3	36	1.27	413.4	3	36	1.02	561.6	3	36	0.6	436.8	3	36	0.74	707.2	3	36	1.04	488.8	3	36	0.86	447.2
3	37	0.92	424	3	37	0.58	572	3	37	0.74	499.2	3	37	0.86	717.6	3	37	0.68	499.2	3	37	0.76	457.6
3	38	1.26	434.6	3	38	0.78	582.4	3	38	0.8	509.6	3	38	0.84	728	3	38	1.06	520	3	38	0.84	468
3	39	1.07	445.2	3	39	0.83	592.8	3	39	0.69	530.4	3	39	0.81	738.4	3	39	0.94	540.8	3	39	1.11	478.4
3	40	1.19	455.8	3	40	0.66	613.6	3	40	0.77	551.2	3	40	0.97	748.8	3	40	0.87	572	3	40	0.82	509.6
3	41	0.76	466.4	3	41	0.96	634.4	3	41	1.2	561.6	3	41	0.63	759.2	3	41	0.94	592.8	3	41	0.92	520
3	42	0.84	477	3	42	0.87	665.6	3	42	0.65	572	3	42	0.78	780	3	42	1.09	644.8	3	42	0.96	530.4
3	43	0.83	487.6	3	43	0.95	676	3	43	0.62	582.4	3	43	0.71	790.4	3	43	0.84	665.6	3	43	0.96	540.8
3	44	0.89	498.2	3	44	0.64	696.8	3	44	0.84	592.8	3	44	0.89	800.8	3	44	1	676	3	44	0.99	561.6
3	45	0.72	508.8	3	45	0.85	707.2	3	45	0.9	603.2	3	45	0.67	821.6	3	45	0.69	686.4	3	45	0.84	572
3	46	0.79	519.4	3	46	0.94	717.6	3	46	0.84	613.6	3	46	0.75	832	3	46	1.09	696.8	3	46	0.93	603.2
3	47	1.27	530	3	47	1	728	3	47	0.86	624	3	47	0.87	842.4	3	47	1.01	707.2	3	47	0.77	624
3	48	0.96	540.6	3	48	1.07	748.8	3	48	0.78	634.4	3	48	0.95	852.8	3	48	0.92	717.6	3	48	0.96	655.2
3	49	0.92	551.2	3	49	0.64	780	3	49	1.05	644.8	3	49	0.86	863.2	3	49	0.79	728	3	49	1.08	676
3	50	0.97	561.8	3	50	0.8	790.4	3	50	0.79	655.2	3	50	0.77	873.6	3	50	0.74	738.4	3	50	0.79	686.4
3	51	1.01	572.4	3	51	1.05	800.8	3	51	0.94	665.6	3	51	0.96	894.4	3	51	0.69	748.8	3	51	0.89	696.8
3	52	1.02	583	3	52	0.84	821.6	3	52	0.97	676	3	52	1.09	936	3	52	0.73	780	3	52	1	707.2
3	53	0.86	593.6	3	53	0.82	842.4	3	53	0.66	686.4	3	53	0.77	956.8	3	53	0.85	790.4	3	53	0.86	717.6
3	54	0.87	604.2	3	54	0.75	852.8	3	54	0.86	696.8	3	54	1.02	967.2	3	54	0.68	821.6	3	54	0.84	748.8
3	55	0.79	614.8	3	55	0.77	863.2	3	55	0.95	707.2	3	55	0.97	977.6	3	55	0.71	852.8	3	55	0.77	759.2
3	56	1.23	625.4	3	56	0.59	873.6	3	56	0.65	717.6	3	56	1.04	988	3	56	0.96	884	3	56	0.9	769.6
3	57	0.89	636	3	57	0.69	884	3	57	0.59	728	3	57	0.65	998.4	3	57	0.83	894.4	3	57	1.02	790.4
3	58	0.94	646.6	3	58	0.7	894.4	3	58	0.8	738.4	3	58	0.77	1019.2	3	58	0.81	904.8	3	58	0.68	800.8
3	59	0.83	657.2	3	59	0.69	904.8	3	59	0.69	748.8	3	59	1.07	1029.6	3	59	0.76	925.6	3	59	0.92	821.6
3	60	0.86	667.8	3	60	0.83	915.2	3	60	0.77	759.2	3	60	0.58	1040	3	60	0.84	977.6	3	60	0.96	842.4
3	61	0.81	678.4	3	61	0.71	925.6	3	61	1.1	769.6	3	61			3	61	0.77	998.4	3	61	0.8	863.2
3	62	0.66	689	3	62	0.77	936	3	62	0.66	780	3	62			3	62	0.63	1019.2	3	62	0.89	884
3	63	0.81	699.6	3	63	0.84	956.8	3	63	0.68	790.4	3	63			3	63	0.7	1040	3	63	0.9	904.8
3	64	0.84	710.2	3	64	0.72	967.2	3	64	0.88	800.8	3	64			3	64			3	64	0.76	925.6
3	65	1.11	720.8	3	65	0.97	977.6	3	65	0.82	811.2	3	65			3	65			3	65	0.7	936
3	66	1.06	731.4	3	66	0.6	998.4	3	66	1.08	821.6	3	66			3	66			3	66	0.84	946.4
3	67	1.44	742	3	67	0.72	1008.8	3	67	0.73	832	3	67			3	67			3	67	0.64	967.2
3	68	1.01	752.6	3	68	0.76	1040	3	68	0.71	842.4	3	68			3	68			3	68	0.99	998.4
3	69	1.04	763.2	3	69			3	69	0.84	852.8	3	69			3	69			3	69	0.99	1029.6
3	70	0.89	773.8	3	70			3	70	0.69	863.2	3	70			3	70			3	70
3	71	1.26	784.4	3	71			3	71	0.7	873.6	3	71			3	71			3	71
3	72	1.07	795	3	72			3	72	0.79	884	3	72			3	72			3	72
3	73	0.81	805.6	3	73			3	73	1.01	894.4	3	73			3	73			3	73
3	74	1.24	816.2	3	74			3	74	0.83	904.8	3	74			3	74			3	74
3	75	1.05	826.8	3	75			3	75	0.88	915.2	3	75			3	75			3	75
3	76	1.01	837.4	3	76			3	76	0.98	936	3	76			3	76			3	76
3	77	0.99	848	3	77			3	77	0.62	946.4	3	77			3	77			3	77
3	78	1.05	858.6	3	78			3	78	0.92	956.8	3	78			3	78			3	78
3	79	1.11	869.2	3	79			3	79	0.88	967.2	3	79			3	79			3	79
3	80	1.1	879.8	3	80			3	80	0.7	988	3	80			3	80			3	80
3	81	0.99	890.4	3	81			3	81	0.94	998.4	3	81			3	81			3	81
3	82	1.13	901	3	82			3	82	0.93	1008.8	3	82			3	82			3	82
3	83	0.85	911.6	3	83			3	83	0.94	1019.2	3	83			3	83			3	83
3	84	1.06	922.2	3	84			3	84	0.83	1029.6	3	84			3	84			3	84
3	85	1.12	932.8	3	85			3	85	0.86	1040	3	85			3	85			3	85
3	86	1.03	943.4	3	86			3	86			3	86			3	86			3	86
3	87	0.77	954	3	87			3	87			3	87			3	87			3	87
3	88	1.08	964.6	3	88			3	88			3	88			3	88			3	88
3	89	1.06	975.2	3	89			3	89			3	89			3	89			3	89
3	90	1.09	985.8	3	90			3	90			3	90			3	90			3	90
3	91	0.87	996.4	3	91			3	91			3	91			3	91			3	91
3	92	0.87	1007	3	92			3	92			3	92			3	92			3	92
3	93	0.88	1017.6	3	93			3	93			3	93			3	93			3	93
3	94	1.31	1028.2	3	94			3	94			3	94			3	94			3	94
3	95	0.97	1038.8	3	95			3	95			3	95			3	95			3	95
3	96	0.92	1049.4	3	96			3	96			3	96			3	96			3	96
3	97	1.01	1060	3	97			3	97			3	97			3	97			3	97
3	98			3	98			3	98			3	98			3	98			3	98
3	99			3	99			3	99			3	99			3	99			3	99
3	100			3	100			3	100			3	100			3	100			3	100
3	101			3	101			3	101			3	101			3	101			3	101
3	102			3	102			3	102			3	102			3	102			3	102
3	103			3	103			3	103			3	103			3	103			3	103
3	104			3	104			3	104			3	104			3	104			3	104
3	105			3	105			3	105			3	105			3	105			3	105
3	106			3	106			3	106			3	106			3	106			3	106
3	107			3	107			3	107			3	107			3	107			3	107
3	108			3	108			3	108			3	108			3	108			3	108
3	109			3	109			3	109			3	109			3	109			3	109
3	110			3	110			3	110			3	110			3	110			3	110
3	111			3	111			3	111			3	111			3	111			3	111
3	112			3	112			3	112			3	112			3	112			3	112
3	113			3	113			3	113			3	113			3	113			3	113
3	114			3	114			3	114			3	114			3	114			3	114
3	115			3	115			3	115			3	115			3	115			3	115
3	116			3	116			3	116			3	116			3	116			3	116
3	117			3	117			3	117			3	117			3	117			3	117
3	118			3	118			3	118			3	118			3	118			3	118
3	119			3	119			3	119			3	119			3	119			3	119
3	120			3	120			3	120			3	120			3	120			3	120
3	121			3	121			3	121			3	121			3	121			3	121
3	122			3	122			3	122			3	122			3	122			3	122
3	123			3	123			3	123			3	123			3	123			3	123
3	124			3	124			3	124			3	124			3	124			3	124
3	125			3	125			3	125			3	125			3	125			3	125
3	126			3	126			3	126			3	126			3	126			3	126
3	127			3	127			3	127			3	127			3	127			3	127
3	128			3	128			3	128			3	128			3	128			3	128
3	129			3	129			3	129			3	129			3	129			3	129
3	130			3	130			3	130			3	130			3	130			3	130
3	131			3	131			3	131			3	131			3	131			3	131
3	132			3	132			3	132			3	132			3	132			3	132
3	133			3	133			3	133			3	133			3	133			3	133
3	134			3	134			3	134			3	134			3	134			3	134
3	135			3	135			3	135			3	135			3	135			3	135
3	136			3	136			3	136			3	136			3	136			3	136
3	137			3	137			3	137			3	137			3	137			3	137
3	138			3	138			3	138			3	138			3	138			3	138
3	139			3	139			3	139			3	139			3	139			3	139
3	140			3	140			3	140			3	140			3	140			3	140
3	141			3	141			3	141			3	141			3	141			3	141
3	142			3	142			3	142			3	142			3	142			3	142
3	143			3	143			3	143			3	143			3	143			3	143
3	144			3	144			3	144			3	144			3	144			3	144
3	145			3	145			3	145			3	145			3	145			3	145
3	146			3	146			3	146			3	146			3	146			3	146
3	147			3	147			3	147			3	147			3	147			3	147
3	148			3	148			3	148			3	148			3	148			3	148
3	149			3	149			3	149			3	149			3	149			3	149
3	150			3	150			3	150			3	150			3	150			3	150
3	151			3	151			3	151			3	151			3	151			3	151
3	152			3	152			3	152			3	152			3	152			3	152
3	153			3	153			3	153			3	153			3	153			3	153
3	154			3	154			3	154			3	154			3	154			3	154
3	155			3	155			3	155			3	155			3	155			3	155
3	156			3	156			3	156			3	156			3	156			3	156
3	157			3	157			3	157			3	157			3	157			3	157
3	158			3	158			3	158			3	158			3	158			3	158
3	159			3	159			3	159			3	159			3	159			3	159
3	160			3	160			3	160			3	160			3	160			3	160
3	161			3	161			3	161			3	161			3	161			3	161
3	162			3	162			3	162			3	162			3	162			3	162
3	163			3	163			3	163			3	163			3	163			3	163
3	164			3	164			3	164			3	164			3	164			3	164
3	165			3	165			3	165			3	165			3	165			3	165
3	166			3	166			3	166			3	166			3	166			3	166
3	167			3	167			3	167			3	167			3	167			3	167
3	168			3	168			3	168			3	168			3	168			3	168
3	169			3	169			3	169			3	169			3	169			3	169
3	170			3	170			3	170			3	170			3	170			3	170
3	171			3	171			3	171			3	171			3	171			3	171
3	172			3	172			3	172			3	172			3	172			3	172
3	173			3	173			3	173			3	173			3	173			3	173
3	174			3	174			3	174			3	174			3	174			3	174
3	175			3	175			3	175			3	175			3	175			3	175
3	176			3	176			3	176			3	176			3	176			3	176
3	177			3	177			3	177			3	177			3	177			3	177
3	178			3	178			3	178			3	178			3	178			3	178
3	179			3	179			3	179			3	179			3	179			3	179
3	180			3	180			3	180			3	180			3	180			3	180
3	181			3	181			3	181			3	181			3	181			3	181
3	182			3	182			3	182			3	182			3	182			3	182
3	183			3	183			3	183			3	183			3	183			3	183
3	184			3	184			3	184			3	184			3	184			3	184
3	185			3	185			3	185			3	185			3	185			3	185
3	186			3	186			3	186			3	186			3	186			3	186
3	187			3	187			3	187			3	187			3	187			3	187
3	188			3	188			3	188			3	188			3	188			3	188
3	189			3	189			3	189			3	189			3	189			3	189
3	190			3	190			3	190			3	190			3	190			3	190
3	191			3	191			3	191			3	191			3	191			3	191
3	192			3	192			3	192			3	192			3	192			3	192
3	193			3	193			3	193			3	193			3	193			3	193
3	194			3	194			3	194			3	194			3	194			3	194
3	195			3	195			3	195			3	195			3	195			3	195
3	196			3	196			3	196			3	196			3	196			3	196
3	197			3	197			3	197			3	197			3	197			3	197
3	198			3	198			3	198			3	198			3	198			3	198
3	199			3	199			3	199			3	199			3	199			3	199
3	200			3	200			3	200			3	200			3	200			3	200
3	201			3	201			3	201			3	201			3	201			3	201
3	202			3	202			3	202			3	202			3	202			3	202
3	203			3	203			3	203			3	203			3	203			3	203
3	204			3	204			3	204			3	204			3	204			3	204
3	205			3	205			3	205			3	205			3	205			3	205
3	206			3	206			3	206			3	206			3	206			3	206
3	207			3	207			3	207			3	207			3	207			3	207
3	208			3	208			3	208			3	208			3	208			3	208
3	209			3	209			3	209			3	209			3	209			3	209
3	210			3	210			3	210			3	210			3	210			3	210
3	211			3	211			3	211			3	211			3	211			3	211
3	212			3	212			3	212			3	212			3	212			3	212
3	213			3	213			3	213			3	213			3	213			3	213
3	214			3	214			3	214			3	214			3	214			3	214
3	215			3	215			3	215			3	215			3	215			3	215
3	216			3	216			3	216			3	216			3	216			3	216
3	217			3	217			3	217			3	217			3	217			3	217
3	218			3	218			3	218			3	218			3	218			3	218
3	219			3	219			3	219			3	219			3	219			3	219
3	220			3	220			3	220			3	220			3	220			3	220
3	221			3	221			3	221			3	221			3	221			3	221
3	222			3	222			3	222			3	222			3	222			3	222
3	223			3	223			3	223			3	223			3	223			3	223
3	224			3	224			3	224			3	224			3	224			3	224
3	225			3	225			3	225			3	225			3	225			3	225
3	226			3	226			3	226			3	226			3	226			3	226
3	227			3	227			3	227			3	227			3	227			3	227
3	228			3	228			3	228			3	228			3	228			3	228
3	229			3	229			3	229			3	229			3	229			3	229
3	230			3	230			3	230			3	230			3	230			3	230
3	231			3	231			3	231			3	231			3	231			3	231
3	232			3	232			3	232			3	232			3	232			3	232
3	233			3	233			3	233			3	233			3	233			3	233
3	234			3	234			3	234			3	234			3	234			3	234
3	235			3	235			3	235			3	235			3	235			3	235
3	236			3	236			3	236			3	236			3	236			3	236
3	237			3	237			3	237			3	237			3	237			3	237
3	238			3	238			3	238			3	238			3	238			3	238
3	239			3	239			3	239			3	239			3	239			3	239
3	240			3	240			3	240			3	240			3	240			3	240
3	241			3	241			3	241			3	241			3	241			3	241
3	242			3	242			3	242			3	242			3	242			3	242
3	243			3	243			3	243			3	243			3	243			3	243
3	244			3	244			3	244			3	244			3	244			3	244
3	245			3	245			3	245			3	245			3	245			3	245
3	246			3	246			3	246			3	246			3	246			3	246
3	247			3	247			3	247			3	247			3	247			3	247
3	248			3	248			3	248			3	248			3	248			3	248
3	249			3	249			3	249			3	249			3	249			3	249
3	250			3	250			3	250			3	250			3	250			3	250
3	251			3	251			3	251			3	251			3	251			3	251
3	252			3	252			3	252			3	252			3	252			3	252
3	253			3	253			3	253			3	253			3	253			3	253
3	254			3	254			3	254			3	254			3	254			3	254
3	255			3	255			3	255			3	255			3	255			3	255
3	256			3	256			3	256			3	256			3	256			3	256
3	257			3	257			3	257			3	257			3	257			3	257
3	258			3	258			3	258			3	258			3	258			3	258
3	259			3	259			3	259			3	259			3	259			3	259
3	260			3	260			3	260			3	260			3	260			3	260
3	261			3	261			3	261			3	261			3	261			3	261
3	262			3	262			3	262			3	262			3	262			3	262
3	263			3	263			3	263			3	263			3	263			3	263
3	264			3	264			3	264			3	264			3	264			3	264
3	265			3	265			3	265			3	265			3	265			3	265
3	266			3	266			3	266			3	266			3	266			3	266
3	267			3	267			3	267			3	267			3	267			3	267
3	268			3	268			3	268			3	268			3	268			3	268
3	269			3	269			3	269			3	269			3	269			3	269
3	270			3	270			3	270			3	270			3	270			3	270
3	271			3	271			3	271			3	271			3	271			3	271
3	272			3	272			3	272			3	272			3	272			3	272
3	273			3	273			3	273			3	273			3	273			3	273
3	274			3	274			3	274			3	274			3	274			3	274
3	275			3	275			3	275			3	275			3	275			3	275
3	276			3	276			3	276			3	276			3	276			3	276
3	277			3	277			3	277			3	277			3	277			3	277
3	278			3	278			3	278			3	278			3	278			3	278
3	279			3	279			3	279			3	279			3	279			3	279
3	280			3	280			3	280			3	280			3	280			3	280
3	281			3	281			3	281			3	281			3	281			3	281
3	282			3	282			3	282			3	282			3	282			3	282
3	283			3	283			3	283			3	283			3	283			3	283
3	284			3	284			3	284			3	284			3	284			3	284
3	285			3	285			3	285			3	285			3	285			3	285
3	286			3	286			3	286			3	286			3	286			3	286
3	287			3	287			3	287			3	287			3	287			3	287
3	288			3	288			3	288			3	288			3	288			3	288
3	289			3	289			3	289			3	289			3	289			3	289
3	290			3	290			3	290			3	290			3	290			3	290
3	291			3	291			3	291			3	291			3	291			3	291
3	292			3	292			3	292			3	292			3	292			3	292
3	293			3	293			3	293			3	293			3	293			3	293
3	294			3	294			3	294			3	294			3	294			3	294
3	295			3	295			3	295			3	295			3	295			3	295
3	296			3	296			3	296			3	296			3	296			3	296
3	297			3	297			3	297			3	297			3	297			3	297
3	298			3	298			3	298			3	298			3	298			3	298
3	299			3	299			3	299			3	299			3	299			3	299
3	300			3	300			3	300			3	300			3	300			3	300
3	301			3	301			3	301			3	301			3	301			3	301
3	302			3	302			3	302			3	302			3	302			3	302
3	303			3	303			3	303			3	303			3	303			3	303
3	304			3	304			3	304			3	304			3	304			3	304
3	305			3	305			3	305			3	305			3	305			3	305
3	306			3	306			3	306			3	306			3	306			3	306
3	307			3	307			3	307			3	307			3	307			3	307
3	308			3	308			3	308			3	308			3	308			3	308
3	309			3	309			3	309			3	309			3	309			3	309
3	310			3	310			3	310			3	310			3	310			3	310
3	311			3	311			3	311			3	311			3	311			3	311
3	312			3	312			3	312			3	312			3	312			3	312
3	313			3	313			3	313			3	313			3	313			3	313
3	314			3	314			3	314			3	314			3	314			3	314
3	315			3	315			3	315			3	315			3	315			3	315
3	316			3	316			3	316			3	316			3	316			3	316
3	317			3	317			3	317			3	317			3	317			3	317
3	318			3	318			3	318			3	318			3	318			3	318
3	319			3	319			3	319			3	319			3	319			3	319
3	320			3	320			3	320			3	320			3	320			3	320
3	321			3	321			3	321			3	321			3	321			3	321
3	322			3	322			3	322			3	322			3	322			3	322
3	323			3	323			3	323			3	323			3	323			3	323
3	324			3	324			3	324			3	324			3	324			3	324
3	325			3	325			3	325			3	325			3	325			3	325
3	326			3	326			3	326			3	326			3	326			3	326
3	327			3	327			3	327			3	327			3	327			3	327
3	328			3	328			3	328			3	328			3	328			3	328
3	329			3	329			3	329			3	329			3	329			3	329
3	330			3	330			3	330			3	330			3	330			3	330
3	331			3	331			3	331			3	331			3	331			3	331
3	332			3	332			3	332			3	332			3	332			3	332
3	333			3	333			3	333			3	333			3	333			3	333
3	334			3	334			3	334			3	334			3	334			3	334
3	335			3	335			3	335			3	335			3	335			3	335
3	336			3	336			3	336			3	336			3	336			3	336
3	337			3	337			3	337			3	337			3	337			3	337
3	338			3	338			3	338			3	338			3	338			3	338
3	339			3	339			3	339			3	339			3	339			3	339
3	340			3	340			3	340			3	340			3	340			3	340
3	341			3	341			3	341			3	341			3	341			3	341
3	342			3	342			3	342			3	342			3	342			3	342
3	343			3	343			3	343			3	343			3	343			3	343
3	344			3	344			3	344			3	344			3	344			3	344
3	345			3	345			3	345			3	345			3	345			3	345
3	346			3	346			3	346			3	346			3	346			3	346
3	347			3	347			3	347			3	347			3	347			3	347
3	348			3	348			3	348			3	348			3	348			3	348
3	349			3	349			3	349			3	349			3	349			3	349
3	350			3	350			3	350			3	350			3	350			3	350
3	351			3	351			3	351			3	351			3	351			3	351
3	352			3	352			3	352			3	352			3	352			3	352
3	353			3	353			3	353			3	353			3	353			3	353
3	354			3	354			3	354			3	354			3	354			3	354
3	355			3	355			3	355			3	355			3	355			3	355
3	356			3	356			3	356			3	356			3	356			3	356
3	357			3	357			3	357			3	357			3	357			3	357
3	358			3	358			3	358			3	358			3	358			3	358
3	359			3	359			3	359			3	359			3	359			3	359
3	360			3	360			3	360			3	360			3	360			3	360
3	361			3	361			3	361			3	361			3	361			3	361
3	362			3	362			3	362			3	362			3	362			3	362
3	363			3	363			3	363			3	363			3	363			3	363
3	364			3	364			3	364			3	364			3	364			3	364
3	365			3	365			3	365			3	365			3	365			3	365
3	366			3	366			3	366			3	366			3	366			3	366
3	367			3	367			3	367			3	367			3	367			3	367
3	368			3	368			3	368			3	368			3	368			3	368
3	369			3	369			3	369			3	369			3	369			3	369
3	370			3	370			3	370			3	370			3	370			3	370
3	371			3	371			3	371			3	371			3	371			3	371
3	372			3	372			3	372			3	372			3	372			3	372
3	373			3	373			3	373			3	373			3	373			3	373
3	374			3	374			3	374			3	374			3	374			3	374
3	375			3	375			3	375			3	375			3	375			3	375
3	376			3	376			3	376			3	376			3	376			3	376
3	377			3	377			3	377			3	377			3	377			3	377
3	378			3	378			3	378			3	378			3	378			3	378
3	379			3	379			3	379			3	379			3	379			3	379
3	380			3	380			3	380			3	380			3	380			3	380
3	381			3	381			3	381			3	381			3	381			3	381
3	382			3	382			3	382			3	382			3	382			3	382
3	383			3	383			3	383			3	383			3	383			3	383
3	384			3	384			3	384			3	384			3	384			3	384
3	385			3	385			3	385			3	385			3	385			3	385
3	386			3	386			3	386			3	386			3	386			3	386
3	387			3	387			3	387			3	387			3	387			3	387
3	388			3	388			3	388			3	388			3	388			3	388
3	389			3	389			3	389			3	389			3	389			3	389
3	390			3	390			3	390			3	390			3	390			3	390
3	391			3	391			3	391			3	391			3	391			3	391
3	392			3	392			3	392			3	392			3	392			3	392
3	393			3	393			3	393			3	393			3	393			3	393
3	394			3	394			3	394			3	394			3	394			3	394
3	395			3	395			3	395			3	395			3	395			3	395
3	396			3	396			3	396			3	396			3	396			3	396
3	397			3	397			3	397			3	397			3	397			3	397
3	398			3	398			3	398			3	398			3	398			3	398
3	399			3	399			3	399			3	399			3	399			3	399
3	400			3	400			3	400			3	400			3	400			3	400
3	401			3	401			3	401			3	401			3	401			3	401
3	402			3	402			3	402			3	402			3	402			3	402
3	403			3	403			3	403			3	403			3	403			3	403
3	404			3	404			3	404			3	404			3	404			3	404
3	405			3	405			3	405			3	405			3	405			3	405
3	406			3	406			3	406			3	406			3	406			3	406
3	407			3	407			3	407			3	407			3	407			3	407
3	408			3	408			3	408			3	408			3	408			3	408
3	409			3	409			3	409			3	409			3	409			3	409
3	410			3	410			3	410			3	410			3	410			3	410
3	411			3	411			3	411			3	411			3	411			3	411
3	412			3	412			3	412			3	412			3	412			3	412
3	413			3	413			3	413			3	413			3	413			3	413
3	414			3	414			3	414			3	414			3	414			3	414
3	415			3	415			3	415			3	415			3	415			3	415
3	416			3	416			3	416			3	416			3	416			3	416
3	417			3	417			3	417			3	417			3	417			3	417
3	418			3	418			3	418			3	418			3	418			3	418
3	419			3	419			3	419			3	419			3	419			3	419
3	420			3	420			3	420			3	420			3	420			3	420
3	421			3	421			3	421			3	421			3	421			3	421
3	422			3	422			3	422			3	422			3	422			3	422
3	423			3	423			3	423			3	423			3	423			3	423
3	424			3	424			3	424			3	424			3	424			3	424
3	425			3	425			3	425			3	425			3	425			3	425
3	426			3	426			3	426			3	426			3	426			3	426
3	427			3	427			3	427			3	427			3	427			3	427
3	428			3	428			3	428			3	428			3	428			3	428
3	429			3	429			3	429			3	429			3	429			3	429
3	430			3	430			3	430			3	430			3	430			3	430
3	431			3	431			3	431			3	431			3	431			3	431
3	432			3	432			3	432			3	432			3	432			3	432
3	433			3	433			3	433			3	433			3	433			3	433
3	434			3	434			3	434			3	434			3	434			3	434
3	435			3	435			3	435			3	435			3	435			3	435
3	436			3	436			3	436			3	436			3	436			3	436
3	437			3	437			3	437			3	437			3	437			3	437
3	438			3	438			3	438			3	438			3	438			3	438
3	439			3	439			3	439			3	439			3	439			3	439
3	440			3	440			3	440			3	440			3	440			3	440
3	441			3	441			3	441			3	441			3	441			3	441
3	442			3	442			3	442			3	442			3	442			3	442
3	443			3	443			3	443			3	443			3	443			3	443
3	444			3	444			3	444			3	444			3	444			3	444
3	445			3	445			3	445			3	445			3	445			3	445
3	446			3	446			3	446			3	446			3	446			3	446
3	447			3	447			3	447			3	447			3	447			3	447
3	448			3	448			3	448			3	448			3	448			3	448
3	449			3	449			3	449			3	449			3	449			3	449
3	450			3	450			3	450			3	450			3	450			3	450
3	451			3	451			3	451			3	451			3	451			3	451
3	452			3	452			3	452			3	452			3	452			3	452
3	453			3	453			3	453			3	453			3	453			3	453
3	454			3	454			3	454			3	454			3	454			3	454
3	455			3	455			3	455			3	455			3	455			3	455
3	456			3	456			3	456			3	456			3	456			3	456
3	457			3	457			3	457			3	457			3	457			3	457
3	458			3	458			3	458			3	458			3	458			3	458
3	459			3	459			3	459			3	459			3	459			3	459
3	460			3	460			3	460			3	460			3	460			3	460
3	461			3	461			3	461			3	461			3	461			3	461
3	462			3	462			3	462			3	462			3	462			3	462
3	463			3	463			3	463			3	463			3	463			3	463
3	464			3	464			3	464			3	464			3	464			3	464
3	465			3	465			3	465			3	465			3	465			3	465
3	466			3	466			3	466			3	466			3	466			3	466
3	467			3	467			3	467			3	467			3	467			3	467
3	468			3	468			3	468			3	468			3	468			3	468
3	469			3	469			3	469			3	469			3	469			3	469
3	470			3	470			3	470			3	470			3	470			3	470
3	471			3	471			3	471			3	471			3	471			3	471
3	472			3	472			3	472			3	472			3	472			3	472
3	473			3	473			3	473			3	473			3	473			3	473
3	474			3	474			3	474			3	474			3	474			3	474
3	475			3	475			3	475			3	475			3	475			3	475
3	476			3	476			3	476			3	476			3	476			3	476
3	477			3	477			3	477			3	477			3	477			3	477
3	478			3	478			3	478			3	478			3	478			3	478
3	479			3	479			3	479			3	479			3	479			3	479
3	480			3	480			3	480			3	480			3	480			3	480
3	481			3	481			3	481			3	481			3	481			3	481
3	482			3	482			3	482			3	482			3	482			3	482
3	483			3	483			3	483			3	483			3	483			3	483
3	484			3	484			3	484			3	484			3	484			3	484
3	485			3	485			3	485			3	485			3	485			3	485
3	486			3	486			3	486			3	486			3	486			3	486
3	487			3	487			3	487			3	487			3	487			3	487
3	488			3	488			3	488			3	488			3	488			3	488
3	489			3	489			3	489			3	489			3	489			3	489
3	490			3	490			3	490			3	490			3	490			3	490
3	491			3	491			3	491			3	491			3	491			3	491
3	492			3	492			3	492			3	492			3	492			3	492
3	493			3	493			3	493			3	493			3	493			3	493
3	494			3	494			3	494			3	494			3	494			3	494
3	495			3	495			3	495			3	495			3	495			3	495
3	496			3	496			3	496			3	496			3	496			3	496
3	497			3	497			3	497			3	497			3	497			3	497
3	498			3	498			3	498			3	498			3	498			3	498
3	499			3	499			3	499			3	499			3	499			3	499
3	500			3	500			3	500			3	500			3	500			3	500
3	501			3	501			3	501			3	501			3	501			3	501
3	502			3	502			3	502			3	502			3	502			3	502
3	503			3	503			3	503			3	503			3	503			3	503
3	504			3	504			3	504			3	504			3	504			3	504
3	505			3	505			3	505			3	505			3	505			3	505
3	506			3	506			3	506			3	506			3	506			3	506
3	507			3	507			3	507			3	507			3	507			3	507
3	508			3	508			3	508			3	508			3	508			3	508
3	509			3	509			3	509			3	509			3	509			3	509
3	510			3	510			3	510			3	510			3	510			3	510
3	511			3	511			3	511			3	511			3	511			3	511
3	512			3	512			3	512			3	512			3	512			3	512
3	513			3	513			3	513			3	513			3	513			3	513
3	514			3	514			3	514			3	514			3	514			3	514
3	515			3	515			3	515			3	515			3	515			3	515
3	516			3	516			3	516			3	516			3	516			3	516
3	517			3	517			3	517			3	517			3	517			3	517
3	518			3	518			3	518			3	518			3	518			3	518
3	519			3	519			3	519			3	519			3	519			3	519
3	520			3	520			3	520			3	520			3	520			3	520
3	521			3	521			3	521			3	521			3	521			3	521
3	522			3	522			3	522			3	522			3	522			3	522
3	523			3	523			3	523			3	523			3	523			3	523
3	524			3	524			3	524			3	524			3	524			3	524
3	525			3	525			3	525			3	525			3	525			3	525
3	526			3	526			3	526			3	526			3	526			3	526
3	527			3	527			3	527			3	527			3	527			3	527
3	528			3	528			3	528			3	528			3	528			3	528
3	529			3	529			3	529			3	529			3	529			3	529
3	530			3	530			3	530			3	530			3	530			3	530
3	531			3	531			3	531			3	531			3	531			3	531
3	532			3	532			3	532			3	532			3	532			3	532
3	533			3	533			3	533			3	533			3	533			3	533
3	534			3	534			3	534			3	534			3	534			3	534
3	535			3	535			3	535			3	535			3	535			3	535
3	536			3	536			3	536			3	536			3	536			3	536
3	537			3	537			3	537			3	537			3	537			3	537
3	538			3	538			3	538			3	538			3	538			3	538
3	539			3	539			3	539			3	539			3	539			3	539
3	540			3	540			3	540			3	540			3	540			3	540
3	541			3	541			3	541			3	541			3	541			3	541
3	542			3	542			3	542			3	542			3	542			3	542
3	543			3	543			3	543			3	543			3	543			3	543
3	544			3	544			3	544			3	544			3	544			3	544
3	545			3	545			3	545			3	545			3	545			3	545
3	546			3	546			3	546			3	546			3	546			3	546
3	547			3	547			3	547			3	547			3	547			3	547
3	548			3	548			3	548			3	548			3	548			3	548
3	549			3	549			3	549			3	549			3	549			3	549
3	550			3	550			3	550			3	550			3	550			3	550
3	551			3	551			3	551			3	551			3	551			3	551
3	552			3	552			3	552			3	552			3	552			3	552
3	553			3	553			3	553			3	553			3	553			3	553
3	554			3	554			3	554			3	554			3	554			3	554
3	555			3	555			3	555			3	555			3	555			3	555
3	556			3	556			3	556			3	556			3	556			3	556
3	557			3	557			3	557			3	557			3	557			3	557
3	558			3	558			3	558			3	558			3	558			3	558
3	559			3	559			3	559			3	559			3	559			3	559
3	560			3	560			3	560			3	560			3	560			3	560
3	561			3	561			3	561			3	561			3	561			3	561
3	562			3	562			3	562			3	562			3	562			3	562
3	563			3	563			3	563			3	563			3	563			3	563
3	564			3	564			3	564			3	564			3	564			3	564
3	565			3	565			3	565			3	565			3	565			3	565
3	566			3	566			3	566			3	566			3	566			3	566
3	567			3	567			3	567			3	567			3	567			3	567
3	568			3	568			3	568			3	568			3	568			3	568
3	569			3	569			3	569			3	569			3	569			3	569
3	570			3	570			3	570			3	570			3	570			3	570
3	571			3	571			3	571			3	571			3	571			3	571
3	572			3	572			3	572			3	572			3	572			3	572
3	573			3	573			3	573			3	573			3	573			3	573
3	574			3	574			3	574			3	574			3	574			3	574
3	575			3	575			3	575			3	575			3	575			3	575
3	576			3	576			3	576			3	576			3	576			3	576
3	577			3	577			3	577			3	577			3	577			3	577
3	578			3	578			3	578			3	578			3	578			3	578
3	579			3	579			3	579			3	579			3	579			3	579
3	580			3	580			3	580			3	580			3	580			3	580
3	581			3	581			3	581			3	581			3	581			3	581
3	582			3	582			3	582			3	582			3	582			3	582
3	583			3	583			3	583			3	583			3	583			3	583
3	584			3	584			3	584			3	584			3	584			3	584
3	585			3	585			3	585			3	585			3	585			3	585
3	586			3	586			3	586			3	586			3	586			3	586
3	587			3	587			3	587			3	587			3	587			3	587
3	588			3	588			3	588			3	588			3	588			3	588
3	589			3	589			3	589			3	589			3	589			3	589
3	590			3	590			3	590			3	590			3	590			3	590
3	591			3	591			3	591			3	591			3	591			3	591
3	592			3	592			3	592			3	592			3	592			3	592
3	593			3	593			3	593			3	593			3	593			3	593
3	594			3	594			3	594			3	594			3	594			3	594
3	595			3	595			3	595			3	595			3	595			3	595
3	596			3	596			3	596			3	596			3	596			3	596
3	597			3	597			3	597			3	597			3	597			3	597
3	598			3	598			3	598			3	598			3	598			3	598
3	599			3	599			3	599			3	599			3	599			3	599
3	600			3	600			3	600			3	600			3	600			3	600
3	601			3	601			3	601			3	601			3	601			3	601
3	602			3	602			3	602			3	602			3	602			3	602
3	603			3	603			3	603			3	603			3	603			3	603
3	604			3	604			3	604			3	604			3	604			3	604
3	605			3	605			3	605			3	605			3	605			3	605
3	606			3	606			3	606			3	606			3	606			3	606
3	607			3	607			3	607			3	607			3	607			3	607
3	608			3	608			3	608			3	608			3	608			3	608
3	609			3	609			3	609			3	609			3	609			3	609
3	610			3	610			3	610			3	610			3	610			3	610
3	611			3	611			3	611			3	611			3	611			3	611
3	612			3	612			3	612			3	612			3	612			3	612
3	613			3	613			3	613			3	613			3	613			3	613
3	614			3	614			3	614			3	614			3	614			3	614
3	615			3	615			3	615			3	615			3	615			3	615
3	616			3	616			3	616			3	616			3	616			3	616
3	617			3	617			3	617			3	617			3	617			3	617
3	618			3	618			3	618			3	618			3	618			3	618
3	619			3	619			3	619			3	619			3	619			3	619
3	620			3	620			3	620			3	620			3	620			3	620
3	621			3	621			3	621			3	621			3	621			3	621
3	622			3	622			3	622			3	622			3	622			3	622
3	623			3	623			3	623			3	623			3	623			3	623
3	624			3	624			3	624			3	624			3	624			3	624
3	625			3	625			3	625			3	625			3	625			3	625
3	626			3	626			3	626			3	626			3	626			3	626
3	627			3	627			3	627			3	627			3	627			3	627
3	628			3	628			3	628			3	628			3	628			3	628
3	629			3	629			3	629			3	629			3	629			3	629
3	630			3	630			3	630			3	630			3	630			3	630
3	631			3	631			3	631			3	631			3	631			3	631
3	632			3	632			3	632			3	632			3	632			3	632
3	633			3	633			3	633			3	633			3	633			3	633
3	634			3	634			3	634			3	634			3	634			3	634
3	635			3	635			3	635			3	635			3	635			3	635
3	636			3	636			3	636			3	636			3	636			3	636
3	637			3	637			3	637			3	637			3	637			3	637
3	638			3	638			3	638			3	638			3	638			3	638
3	639			3	639			3	639			3	639			3	639			3	639
3	640			3	640			3	640			3	640			3	640			3	640
3	641			3	641			3	641			3	641			3	641			3	641
3	642			3	642			3	642			3	642			3	642			3	642
3	643			3	643			3	643			3	643			3	643			3	643
3	644			3	644			3	644			3	644			3	644			3	644
3	645			3	645			3	645			3	645			3	645			3	645
3	646			3	646			3	646			3	646			3	646			3	646
3	647			3	647			3	647			3	647			3	647			3	647
3	648			3	648			3	648			3	648			3	648			3	648
3	649			3	649			3	649			3	649			3	649			3	649
3	650			3	650			3	650			3	650			3	650			3	650
3	651			3	651			3	651			3	651			3	651			3	651
3	652			3	652			3	652			3	652			3	652			3	652
3	653			3	653			3	653			3	653			3	653			3	653
3	654			3	654			3	654			3	654			3	654			3	654
3	655			3	655			3	655			3	655			3	655			3	655
3	656			3	656			3	656			3	656			3	656			3	656
3	657			3	657			3	657			3	657			3	657			3	657
3	658			3	658			3	658			3	658			3	658			3	658
3	659			3	659			3	659			3	659			3	659			3	659
3	660			3	660			3	660			3	660			3	660			3	660
3	661			3	661			3	661			3	661			3	661			3	661
3	662			3	662			3	662			3	662			3	662			3	662
3	663			3	663			3	663			3	663			3	663			3	663
3	664			3	664			3	664			3	664			3	664			3	664
3	665			3	665			3	665			3	665			3	665			3	665
3	666			3	666			3	666			3	666			3	666			3	666
3	667			3	667			3	667			3	667			3	667			3	667
3	668			3	668			3	668			3	668			3	668			3	668
3	669			3	669			3	669			3	669			3	669			3	669
3	670			3	670			3	670			3	670			3	670			3	670
3	671			3	671			3	671			3	671			3	671			3	671
3	672			3	672			3	672			3	672			3	672			3	672
3	673			3	673			3	673			3	673			3	673			3	673
3	674			3	674			3	674			3	674			3	674			3	674
3	675			3	675			3	675			3	675			3	675			3	675
3	676			3	676			3	676			3	676			3	676			3	676
3	677			3	677			3	677			3	677			3	677			3	677
3	678			3	678			3	678			3	678			3	678			3	678
3	679			3	679			3	679			3	679			3	679			3	679
3	680			3	680			3	680			3	680			3	680			3	680
3	681			3	681			3	681			3	681			3	681			3	681
3	682			3	682			3	682			3	682			3	682			3	682
3	683			3	683			3	683			3	683			3	683			3	683
3	684			3	684			3	684			3	684			3	684			3	684
3	685			3	685			3	685			3	685			3	685			3	685
3	686			3	686			3	686			3	686			3	686			3	686
3	687			3	687			3	687			3	687			3	687			3	687
3	688			3	688			3	688			3	688			3	688			3	688
3	689			3	689			3	689			3	689			3	689			3	689
3	690			3	690			3	690			3	690			3	690			3	690
3	691			3	691			3	691			3	691			3	691			3	691
3	692			3	692			3	692			3	692			3	692			3	692
3	693			3	693			3	693			3	693			3	693			3	693
3	694			3	694			3	694			3	694			3	694			3	694
3	695			3	695			3	695			3	695			3	695			3	695
3	696			3	696			3	696			3	696			3	696			3	696
3	697			3	697			3	697			3	697			3	697			3	697
3	698			3	698			3	698			3	698			3	698			3	698
3	699			3	699			3	699			3	699			3	699			3	699
3	700			3	700			3	700			3	700			3	700			3	700
3	701			3	701			3	701			3	701			3	701			3	701
3	702			3	702			3	702			3	702			3	702			3	702
3	703			3	703			3	703			3	703			3	703			3	703
3	704			3	704			3	704			3	704			3	704			3	704
3	705			3	705			3	705			3	705			3	705			3	705
3	706			3	706			3	706			3	706			3	706			3	706
3	707			3	707			3	707			3	707			3	707			3	707
3	708			3	708			3	708			3	708			3	708			3	708
3	709			3	709			3	709			3	709			3	709			3	709
3	710			3	710			3	710			3	710			3	710			3	710
3	711			3	711			3	711			3	711			3	711			3	711
3	712			3	712			3	712			3	712			3	712			3	712
3	713			3	713			3	713			3	713			3	713			3	713
3	714			3	714			3	714			3	714			3	714			3	714
3	715			3	715			3	715			3	715			3	715			3	715
3	716			3	716			3	716			3	716			3	716			3	716
3	717			3	717			3	717			3	717			3	717			3	717
3	718			3	718			3	718			3	718			3	718			3	718
3	719			3	719			3	719			3	719			3	719			3	719
3	720			3	720			3	720			3	720			3	720			3	720
3	721			3	721			3	721			3	721			3	721			3	721
3	722			3	722			3	722			3	722			3	722			3	722
3	723			3	723			3	723			3	723			3	723			3	723
3	724			3	724			3	724			3	724			3	724			3	724
3	725			3	725			3	725			3	725			3	725			3	725
3	726			3	726			3	726			3	726			3	726			3	726
3	727			3	727			3	727			3	727			3	727			3	727
3	728			3	728			3	728			3	728			3	728			3	728
3	729			3	729			3	729			3	729			3	729			3	729
3	730			3	730			3	730			3	730			3	730			3	730
3	731			3	731			3	731			3	731			3	731			3	731
3	732			3	732			3	732			3	732			3	732			3	732
3	733			3	733			3	733			3	733			3	733			3	733
3	734			3	734			3	734			3	734			3	734			3	734
3	735			3	735			3	735			3	735			3	735			3	735
3	736			3	736			3	736			3	736			3	736			3	736
3	737			3	737			3	737			3	737			3	737			3	737
3	738			3	738			3	738			3	738			3	738			3	738
3	739			3	739			3	739			3	739			3	739			3	739
3	740			3	740			3	740			3	740			3	740			3	740
3	741			3	741			3	741			3	741			3	741			3	741
3	742			3	742			3	742			3	742			3	742			3	742
3	743			3	743			3	743			3	743			3	743			3	743
3	744			3	744			3	744			3	744			3	744			3	744
3	745			3	745			3	745			3	745			3	745			3	745
3	746			3	746			3	746			3	746			3	746			3	746
3	747			3	747			3	747			3	747			3	747			3	747
3	748			3	748			3	748			3	748			3	748			3	748
3	749			3	749			3	749			3	749			3	749			3	749
3	750			3	750			3	750			3	750			3	750			3	750
3	751			3	751			3	751			3	751			3	751			3	751
3	752			3	752			3	752			3	752			3	752			3	752
3	753			3	753			3	753			3	753			3	753			3	753
3	754			3	754			3	754			3	754			3	754			3	754
3	755			3	755			3	755			3	755			3	755			3	755
3	756			3	756			3	756			3	756			3	756			3	756
3	757			3	757			3	757			3	757			3	757			3	757
3	758			3	758			3	758			3	758			3	758			3	758
3	759			3	759			3	759			3	759			3	759			3	759
3	760			3	760			3	760			3	760			3	760			3	760
3	761			3	761			3	761			3	761			3	761			3	761
3	762			3	762			3	762			3	762			3	762			3	762
3	763			3	763			3	763			3	763			3	763			3	763
3	764			3	764			3	764			3	764			3	764			3	764
3	765			3	765			3	765			3	765			3	765			3	765
3	766			3	766			3	766			3	766			3	766			3	766
3	767			3	767			3	767			3	767			3	767			3	767
3	768			3	768			3	768			3	768			3	768			3	768
3	769			3	769			3	769			3	769			3	769			3	769
3	770			3	770			3	770			3	770			3	770			3	770
3	771			3	771			3	771			3	771			3	771			3	771
3	772			3	772			3	772			3	772			3	772			3	772
3	773			3	773			3	773			3	773			3	773			3	773
3	774			3	774			3	774			3	774			3	774			3	774
3	775			3	775			3	775			3	775			3	775			3	775
3	776			3	776			3	776			3	776			3	776			3	776
3	777			3	777			3	777			3	777			3	777			3	777
3	778			3	778			3	778			3	778			3	778			3	778
3	779			3	779			3	779			3	779			3	779			3	779
3	780			3	780			3	780			3	780			3	780			3	780
3	781			3	781			3	781			3	781			3	781			3	781
3	782			3	782			3	782			3	782			3	782			3	782
3	783			3	783			3	783			3	783			3	783			3	783
3	784			3	784			3	784			3	784			3	784			3	784
3	785			3	785			3	785			3	785			3	785			3	785
3	786			3	786			3	786			3	786			3	786			3	786
3	787			3	787			3	787			3	787			3	787			3	787
3	788			3	788			3	788			3	788			3	788			3	788
3	789			3	789			3	789			3	789			3	789			3	789
3	790			3	790			3	790			3	790			3	790			3	790
3	791			3	791			3	791			3	791			3	791			3	791
3	792			3	792			3	792			3	792			3	792			3	792
3	793			3	793			3	793			3	793			3	793			3	793
3	794			3	794			3	794			3	794			3	794			3	794
3	795			3	795			3	795			3	795			3	795			3	795
3	796			3	796			3	796			3	796			3	796			3	796
3	797			3	797			3	797			3	797			3	797			3	797
3	798			3	798			3	798			3	798			3	798			3	798
3	799			3	799			3	799			3	799			3	799			3	799
3	800			3	800			3	800			3	800			3	800			3	800
3	801			3	801			3	801			3	801			3	801			3	801
3	802			3	802			3	802			3	802			3	802			3	802
3	803			3	803			3	803			3	803			3	803			3	803
3	804			3	804			3	804			3	804			3	804			3	804
3	805			3	805			3	805			3	805			3	805			3	805
3	806			3	806			3	806			3	806			3	806			3	806
3	807			3	807			3	807			3	807			3	807			3	807
3	808			3	808			3	808			3	808			3	808			3	808
3	809			3	809			3	809			3	809			3	809			3	809
3	810			3	810			3	810			3	810			3	810			3	810
3	811			3	811			3	811			3	811			3	811			3	811
3	812			3	812			3	812			3	812			3	812			3	812
3	813			3	813			3	813			3	813			3	813			3	813
3	814			3	814			3	814			3	814			3	814			3	814
3	815			3	815			3	815			3	815			3	815			3	815
3	816			3	816			3	816			3	816			3	816			3	816
3	817			3	817			3	817			3	817			3	817			3	817
3	818			3	818			3	818			3	818			3	818			3	818
3	819			3	819			3	819			3	819			3	819			3	819
3	820			3	820			3	820			3	820			3	820			3	820
3	821			3	821			3	821			3	821			3	821			3	821
3	822			3	822			3	822			3	822			3	822			3	822
3	823			3	823			3	823			3	823			3	823			3	823
3	824			3	824			3	824			3	824			3	824			3	824
3	825			3	825			3	825			3	825			3	825			3	825
3	826			3	826			3	826			3	826			3	826			3	826
3	827			3	827			3	827			3	827			3	827			3	827
3	828			3	828			3	828			3	828			3	828			3	828
3	829			3	829			3	829			3	829			3	829			3	829
3	830			3	830			3	830			3	830			3	830			3	830
3	831			3	831			3	831			3	831			3	831			3	831
3	832			3	832			3	832			3	832			3	832			3	832
3	833			3	833			3	833			3	833			3	833			3	833
3	834			3	834			3	834			3	834			3	834			3	834
3	835			3	835			3	835			3	835			3	835			3	835
3	836			3	836			3	836			3	836			3	836			3	836
3	837			3	837			3	837			3	837			3	837			3	837
3	838			3	838			3	838			3	838			3	838			3	838
3	839			3	839			3	839			3	839			3	839			3	839
3	840			3	840			3	840			3	840			3	840			3	840
3	841			3	841			3	841			3	841			3	841			3	841
3	842			3	842			3	842			3	842			3	842			3	842
3	843			3	843			3	843			3	843			3	843			3	843
3	844			3	844			3	844			3	844			3	844			3	844
3	845			3	845			3	845			3	845			3	845			3	845
3	846			3	846			3	846			3	846			3	846			3	846
3	847			3	847			3	847			3	847			3	847			3	847
3	848			3	848			3	848			3	848			3	848			3	848
3	849			3	849			3	849			3	849			3	849			3	849
3	850			3	850			3	850			3	850			3	850			3	850
3	851			3	851			3	851			3	851			3	851			3	851
3	852			3	852			3	852			3	852			3	852			3	852
3	853			3	853			3	853			3	853			3	853			3	853
3	854			3	854			3	854			3	854			3	854			3	854
3	855			3	855			3	855			3	855			3	855			3	855
3	856			3	856			3	856			3	856			3	856			3	856
3	857			3	857			3	857			3	857			3	857			3	857
3	858			3	858			3	858			3	858			3	858			3	858
3	859			3	859			3	859			3	859			3	859			3	859
3	860			3	860			3	860			3	860			3	860			3	860
3	861			3	861			3	861			3	861			3	861			3	861
3	862			3	862			3	862			3	862			3	862			3	862
3	863			3	863			3	863			3	863			3	863			3	863
3	864			3	864			3	864			3	864			3	864			3	864
3	865			3	865			3	865			3	865			3	865			3	865
3	866			3	866			3	866			3	866			3	866			3	866
3	867			3	867			3	867			3	867			3	867			3	867
3	868			3	868			3	868			3	868			3	868			3	868
3	869			3	869			3	869			3	869			3	869			3	869
3	870			3	870			3	870			3	870			3	870			3	870
3	871			3	871			3	871			3	871			3	871			3	871
3	872			3	872			3	872			3	872			3	872			3	872
3	873			3	873			3	873			3	873			3	873			3	873
3	874			3	874			3	874			3	874			3	874			3	874
3	875			3	875			3	875			3	875			3	875			3	875
3	876			3	876			3	876			3	876			3	876			3	876
3	877			3	877			3	877			3	877			3	877			3	877
3	878			3	878			3	878			3	878			3	878			3	878
3	879			3	879			3	879			3	879			3	879			3	879
3	880			3	880			3	880			3	880			3	880			3	880
3	881			3	881			3	881			3	881			3	881			3	881
3	882			3	882			3	882			3	882			3	882			3	882
3	883			3	883			3	883			3	883			3	883			3	883
3	884			3	884			3	884			3	884			3	884			3	884
3	885			3	885			3	885			3	885			3	885			3	885
3	886			3	886			3	886			3	886			3	886			3	886
3	887			3	887			3	887			3	887			3	887			3	887
3	888			3	888			3	888			3	888			3	888			3	888
3	889			3	889			3	889			3	889			3	889			3	889
3	890			3	890			3	890			3	890			3	890			3	890
3	891			3	891			3	891			3	891			3	891			3	891
3	892			3	892			3	892			3	892			3	892			3	892
3	893			3	893			3	893			3	893			3	893			3	893
3	894			3	894			3	894			3	894			3	894			3	894
3	895			3	895			3	895			3	895			3	895			3	895
3	896			3	896			3	896			3	896			3	896			3	896
3	897			3	897			3	897			3	897			3	897			3	897
3	898			3	898			3	898			3	898			3	898			3	898
3	899			3	899			3	899			3	899			3	899			3	899
3	900			3	900			3	900			3	900			3	900			3	900
3	901			3	901			3	901			3	901			3	901			3	901
3	902			3	902			3	902			3	902			3	902			3	902
3	903			3	903			3	903			3	903			3	903			3	903
3	904			3	904			3	904			3	904			3	904			3	904
3	905			3	905			3	905			3	905			3	905			3	905
3	906			3	906			3	906			3	906			3	906			3	906
3	907			3	907			3	907			3	907			3	907			3	907
3	908			3	908			3	908			3	908			3	908			3	908
3	909			3	909			3	909			3	909			3	909			3	909
3	910			3	910			3	910			3	910			3	910			3	910
3	911			3	911			3	911			3	911			3	911			3	911
3	912			3	912			3	912			3	912			3	912			3	912
3	913			3	913			3	913			3	913			3	913			3	913
3	914			3	914			3	914			3	914			3	914			3	914
3	915			3	915			3	915			3	915			3	915			3	915
3	916			3	916			3	916			3	916			3	916			3	916
3	917			3	917			3	917			3	917			3	917			3	917
3	918			3	918			3	918			3	918			3	918			3	918
3	919			3	919			3	919			3	919			3	919			3	919
3	920			3	920			3	920			3	920			3	920			3	920
3	921			3	921			3	921			3	921			3	921			3	921
3	922			3	922			3	922			3	922			3	922			3	922
3	923			3	923			3	923			3	923			3	923			3	923
3	924			3	924			3	924			3	924			3	924			3	924
3	925			3	925			3	925			3	925			3	925			3	925
3	926			3	926			3	926			3	926			3	926			3	926
3	927			3	927			3	927			3	927			3	927			3	927
3	928			3	928			3	928			3	928			3	928			3	928
3	929			3	929			3	929			3	929			3	929			3	929
3	930			3	930			3	930			3	930			3	930			3	930
3	931			3	931			3	931			3	931			3	931			3	931
3	932			3	932			3	932			3	932			3	932			3	932
3	933			3	933			3	933			3	933			3	933			3	933
3	934			3	934			3	934			3	934			3	934			3	934
3	935			3	935			3	935			3	935			3	935			3	935
3	936			3	936			3	936			3	936			3	936			3	936
3	937			3	937			3	937			3	937			3	937			3	937
3	938			3	938			3	938			3	938			3	938			3	938
3	939			3	939			3	939			3	939			3	939			3	939
3	940			3	940			3	940			3	940			3	940			3	940
3	941			3	941			3	941			3	941			3	941			3	941
3	942			3	942			3	942			3	942			3	942			3	942
3	943			3	943			3	943			3	943			3	943			3	943
3	944			3	944			3	944			3	944			3	944			3	944
3	945			3	945			3	945			3	945			3	945			3	945
3	946			3	946			3	946			3	946			3	946			3	946
3	947			3	947			3	947			3	947			3	947			3	947
3	948			3	948			3	948			3	948			3	948			3	948
3	949			3	949			3	949			3	949			3	949			3	949
3	950			3	950			3	950			3	950			3	950			3	950
3	951			3	951			3	951			3	951			3	951			3	951
3	952			3	952			3	952			3	952			3	952			3	952
3	953			3	953			3	953			3	953			3	953			3	953
3	954			3	954			3	954			3	954			3	954			3	954
3	955			3	955			3	955			3	955			3	955			3	955
3	956			3	956			3	956			3	956			3	956			3	956
3	957			3	957			3	957			3	957			3	957			3	957
3	958			3	958			3	958			3	958			3	958			3	958
3	959			3	959			3	959			3	959			3	959			3	959
3	960			3	960			3	960			3	960			3	960			3	960
3	961			3	961			3	961			3	961			3	961			3	961
3	962			3	962			3	962			3	962			3	962			3	962
3	963			3	963			3	963			3	963			3	963			3	963
3	964			3	964			3	964			3	964			3	964			3	964
3	965			3	965			3	965			3	965			3	965			3	965
3	966			3	966			3	966			3	966			3	966			3	966
3	967			3	967			3	967			3	967			3	967			3	967
3	968			3	968			3	968			3	968			3	968			3	968
3	969			3	969			3	969			3	969			3	969			3	969
3	970			3	970			3	970			3	970			3	970			3	970
3	971			3	971			3	971			3	971			3	971			3	971
3	972			3	972			3	972			3	972			3	972			3	972
3	973			3	973			3	973			3	973			3	973			3	973
3	974			3	974			3	974			3	974			3	974			3	974
3	975			3	975			3	975			3	975			3	975			3	975
3	976			3	976			3	976			3	976			3	976			3	976
3	977			3	977			3	977			3	977			3	977			3	977
3	978			3	978			3	978			3	978			3	978			3	978
3	979			3	979			3	979			3	979			3	979			3	979
3	980			3	980			3	980			3	980			3	980			3	980
3	981			3	981			3	981			3	981			3	981			3	981
3	982			3	982			3	982			3	982			3	982			3	982
3	983			3	983			3	983			3	983			3	983			3	983
3	984			3	984			3	984			3	984			3	984			3	984
3	985			3	985			3	985			3	985			3	985			3	985
3	986			3	986			3	986			3	986			3	986			3	986
3	987			3	987			3	987			3	987			3	987			3	987
3	988			3	988			3	988			3	988			3	988			3	988
3	989			3	989			3	989			3	989			3	989			3	989
3	990			3	990			3	990			3	990			3	990			3	990
3	991			3	991			3	991			3	991			3	991			3	991
3	992			3	992			3	992			3	992			3	992			3	992
3	993			3	993			3	993			3	993			3	993			3	993
3	994			3	994			3	994			3	994			3	994			3	994
3	995			3	995			3	995			3	995			3	995			3	995
3	996			3	996			3	996			3	996			3	996			3	996
3	997			3	997			3	997			3	997			3	997			3	997
3	998			3	998			3	998			3	998			3	998			3	998
3	999			3	999			3	999			3	999			3	999			3	999
3	1000			3	1000			3	1000			3	1000			3	1000			3	1000
3	1001			3	1001			3	1001			3	1001			3	1001			3	1001
3	1002			3	1002			3	1002			3	1002			3	1002			3	1002
3	1003			3	1003			3	1003			3	1003			3	1003			3	1003
3	1004			3	1004			3	1004			3	1004			3	1004			3	1004
3	1005			3	1005			3	1005			3	1005			3	1005			3	1005
3	1006			3	1006			3	1006			3	1006			3	1006			3	1006
3	1007			3	1007			3	1007			3	1007			3	1007			3	1007
3	1008			3	1008			3	1008			3	1008			3	1008			3	1008
3	1009			3	1009			3	1009			3	1009			3	1009			3	1009
3	1010			3	1010			3	1010			3	1010			3	1010			3	1010
3	1011			3	1011			3	1011			3	1011			3	1011			3	1011
3	1012			3	1012			3	1012			3	1012			3	1012			3	1012
3	1013			3	1013			3	1013			3	1013			3	1013			3	1013
3	1014			3	1014			3	1014			3	1014			3	1014			3	1014
3	1015			3	1015			3	1015			3	1015			3	1015			3	1015
3	1016			3	1016			3	1016			3	1016			3	1016			3	1016
3	1017			3	1017			3	1017			3	1017			3	1017			3	1017
3	1018			3	1018			3	1018			3	1018			3	1018			3	1018
3	1019			3	1019			3	1019			3	1019			3	1019			3	1019
3	1020			3	1020			3	1020			3	1020			3	1020			3	1020
3	1021			3	1021			3	1021			3	1021			3	1021			3	1021
3	1022			3	1022			3	1022			3	1022			3	1022			3	1022
3	1023			3	1023			3	1023			3	1023			3	1023			3	1023
3	1024			3	1024			3	1024			3	1024			3	1024			3	1024
3	1025			3	1025			3	1025			3	1025			3	1025			3	1025
3	1026			3	1026			3	1026			3	1026			3	1026			3	1026
3	1027			3	1027			3	1027			3	1027			3	1027			3	1027
3	1028			3	1028			3	1028			3	1028			3	1028			3	1028
3	1029			3	1029			3	1029			3	1029			3	1029			3	1029
3	1030			3	1030			3	1030			3	1030			3	1030			3	1030
3	1031			3	1031			3	1031			3	1031			3	1031			3	1031
3	1032			3	1032			3	1032			3	1032			3	1032			3	1032
3	1033			3	1033			3	1033			3	1033			3	1033			3	1033
3	1034			3	1034			3	1034			3	1034			3	1034			3	1034
3	1035			3	1035			3	1035			3	1035			3	1035			3	1035
3	1036			3	1036			3	1036			3	1036			3	1036
3	1037			3	1037			3	1037			3	1037			3	1037
3	1038			3	1038			3	1038			3	1038			3	1038
3	1039			3	1039			3	1039			3	1039			3	1039
3	1040			3	1040			3	1040			3	1040			3	1040
3	1041			3	1041			3	1041			3	1041			3	1041
3	1042			3	1042			3	1042			3	1042			3	1042
3	1043			3	1043			3	1043			3	1043			3	1043
3	1044			3	1044			3	1044			3	1044
3	1045			3	1045							3	1045
3	1046			3	1046
3	1047
3	1048
3	1049
3	1050
3	1051
3	1052
3	1053
3	1054
3	1055
3	1056
3	1057
3	1058
3	1059
3	1060

## Sheet: Fig 4B S5C Unr Chol Run2 Lip
Figure 4B and Supplementary Figure 5C. Pore profiles determined across simulation frames for backbone unrestrained simulation #2 (9:1 POPC:cholesterol) with lipids included.
The pore profiles plotted in Figure 4B are identical to Supplementary Figure 5C for backbone unrestrained simulation #2 (9:1 POPC:cholesterol).
radius_(Angstr.)_f11	z_(Angstr.)_f11	radius_(Angstr.)_f22	z_(Angstr.)_f22	radius_(Angstr.)_f33	z_(Angstr.)_f33	radius_(Angstr.)_f66	z_(Angstr.)_f66	radius_(Angstr.)_f88	z_(Angstr.)_f88	radius_(Angstr.)_f99	z_(Angstr.)_f99	radius_(Angstr.)_f132	z_(Angstr.)_f132	radius_(Angstr.)_f165	z_(Angstr.)_f165	radius_(Angstr.)_f187	z_(Angstr.)_f187	radius_(Angstr.)_f198	z_(Angstr.)_f198	radius_(Angstr.)_f209	z_(Angstr.)_f209	radius_(Angstr.)_f220	z_(Angstr.)_f220	radius_(Angstr.)_f242	z_(Angstr.)_f242	radius_(Angstr.)_f308	z_(Angstr.)_f308	radius_(Angstr.)_f319	z_(Angstr.)_f319	radius_(Angstr.)_f330	z_(Angstr.)_f330	radius_(Angstr.)_f352	z_(Angstr.)_f352	radius_(Angstr.)_f363	z_(Angstr.)_f363	radius_(Angstr.)_f374	z_(Angstr.)_f374	radius_(Angstr.)_f385	z_(Angstr.)_f385	radius_(Angstr.)_f396	z_(Angstr.)_f396	radius_(Angstr.)_f451	z_(Angstr.)_f451	radius_(Angstr.)_f462	z_(Angstr.)_f462	radius_(Angstr.)_f473	z_(Angstr.)_f473	radius_(Angstr.)_f484	z_(Angstr.)_f484
0.5	115.168	0.5	117.476	0.5	117.527	0.5	115.59	0.5	116.234	0.5	116.14	0.5	116.821	0.5	116.504	0.5	116.395	0.5	117.231	0.5	116.176	0.5	115.49	0.5	115.251	0.5	115.846	0.5	116.967	0.5	116.063	0.5	115.6	0.5	115.598	0.5	116.68	0.5	117.012	0.5	116.061	0.5	117.028	0.5	116.359	0.5	116.785	0.5	117.051
0.5	115.168	0.5	117.476	0.5	117.527	0.5	115.59	0.5	116.234	0.5	116.14	0.5	116.821	0.5	116.504	0.5	116.395	0.5	117.231	0.5	116.176	0.5	115.49	0.5	115.251	0.5	115.846	0.5	116.967	0.5	116.063	0.5	115.6	0.5	115.598	0.5	116.68	0.5	117.012	0.5	116.061	0.5	117.028	0.5	116.359	0.5	116.785	0.5	117.051
0.5	115.168	0.5	117.476	0.5	117.527	0.5	115.59	0.5	116.234	0.5	116.14	0.5	116.821	0.5	116.504	0.5	116.395	0.5	117.231	0.5	116.176	0.5	115.49	0.5	115.251	0.5	115.846	0.5	116.967	0.5	116.063	0.5	115.6	0.5	115.598	0.5	116.68	0.5	117.012	0.5	116.061	0.5	117.028	0.5	116.359	0.5	116.785	0.5	117.051
0.5	115.168	0.5	117.476	0.5	117.527	0.5	115.59	0.5	116.234	0.5	116.14	0.5	116.821	0.5	116.504	0.5	116.395	0.5	117.231	0.5	116.176	0.5	115.49	0.5	115.251	0.5	115.846	0.5	116.967	0.5	116.063	0.5	115.6	0.5	115.598	0.5	116.68	0.5	117.012	0.5	116.061	0.5	117.028	0.5	116.359	0.5	116.785	0.5	117.051
0.5	115.168	0.5	117.476	0.5	117.527	0.5	115.59	0.5	116.234	0.5	116.14	0.5	116.821	0.5	116.504	0.5	116.395	0.5	117.231	0.5	116.176	0.5	115.49	0.5	115.251	0.5	115.846	0.5	116.967	0.5	116.063	0.5	115.6	0.5	115.598	0.5	116.68	0.5	117.012	0.5	116.061	0.5	117.028	0.5	116.359	0.5	116.785	0.5	117.051
0.5	115.168	0.5	117.476	0.5	117.527	0.5	115.59	0.5	116.234	0.5	116.14	0.5	116.821	0.5	116.504	0.5	116.395	0.5	117.231	0.5	116.176	0.5	115.49	0.5	115.251	0.5	115.846	0.5	116.967	0.5	116.063	0.5	115.6	0.5	115.598	0.5	116.68	0.5	117.012	0.5	116.061	0.5	117.028	0.5	116.359	0.5	116.785	0.5	117.051
0.5	115.168	0.5	117.476	0.5	117.527	0.5	115.59	0.5	116.234	0.5	116.14	0.5	116.821	0.5	116.504	0.5	116.395	0.5	117.231	0.5	116.176	0.5	115.49	0.5	115.251	0.5	115.846	0.5	116.967	0.5	116.063	0.5	115.6	0.5	115.598	0.5	116.68	0.5	117.012	0.5	116.061	0.5	117.028	0.5	116.359	0.5	116.785	0.5	117.051
0.5	115.168	0.5	117.476	0.5	117.527	0.5	115.59	0.5	116.234	0.5	116.14	0.5	116.821	0.5	116.504	0.5	116.395	0.5	117.231	0.5	116.176	0.5	115.49	0.5	115.251	0.5	115.846	0.5	116.967	0.5	116.063	0.5	115.6	0.5	115.598	0.5	116.68	0.5	117.012	0.5	116.061	0.5	117.028	0.5	116.359	0.5	116.785	0.5	117.051
0.5	115.168	0.5	117.476	0.5	117.527	0.5	115.59	0.5	116.234	0.5	116.14	0.5	116.821	0.5	116.504	0.5	116.395	0.5	117.231	0.5	116.176	0.5	115.49	0.5	115.251	0.5	115.846	0.5	116.967	0.5	116.063	0.5	115.6	0.5	115.598	0.5	116.68	0.5	117.012	0.5	116.061	0.5	117.028	0.5	116.359	0.5	116.785	0.5	117.051
0.5	115.168	0.5	117.476	0.5	117.527	0.5	115.59	0.5	116.234	0.5	116.14	0.5	116.821	0.5	116.504	0.5	116.395	0.5	117.231	0.5	116.176	0.5	115.49	0.5	115.251	0.5	115.846	0.5	116.967	0.5	116.063	0.5	115.6	0.5	115.598	0.5	116.68	0.5	117.012	0.5	116.061	0.5	117.028	0.5	116.359	0.5	116.785	0.5	117.051
0.5	115.168	0.5	117.476	0.5	117.527	0.5	115.59	0.5	116.234	0.5	116.14	0.5	116.821	0.5	116.504	0.5	116.395	0.5	117.231	0.5	116.176	0.5	115.49	0.5	115.251	0.5	115.846	0.5	116.967	0.5	116.063	0.5	115.6	0.5	115.598	0.5	116.68	0.5	117.012	0.5	116.061	0.5	117.028	0.5	116.359	0.5	116.785	0.5	117.051
0.5	115.168	0.5	117.476	0.5	117.527	0.5	115.59	0.5	116.234	0.5	116.14	0.5	116.821	0.5	116.504	0.5	116.395	0.5	117.231	0.5	116.176	0.5	115.49	0.5	115.251	0.5	115.846	0.5	116.967	0.5	116.063	0.5	115.6	0.5	115.598	0.5	116.68	0.5	117.012	0.5	116.061	0.5	117.028	0.5	116.359	0.5	116.785	0.5	117.051
0.5	115.168	0.5	117.476	0.5	117.527	0.5	115.59	0.5	116.234	0.5	116.14	0.5	116.821	0.5	116.504	0.5	116.395	0.5	117.231	0.5	116.176	0.5	115.49	0.5	115.251	0.5	115.846	0.5	116.967	0.5	116.063	0.5	115.6	0.5	115.598	0.5	116.68	0.5	117.012	0.5	116.061	0.5	117.028	0.5	116.359	0.5	116.785	0.5	117.051
0.5	115.168	0.5	117.476	0.5	117.527	0.5	115.59	0.5	116.234	0.5	116.14	0.5	116.821	0.5	116.504	0.5	116.395	0.5	117.231	0.5	116.176	0.5	115.49	0.5	115.251	0.5	115.846	0.5	116.967	0.5	116.063	0.5	115.6	0.5	115.598	0.5	116.68	0.5	117.012	0.5	116.061	0.5	117.028	0.5	116.359	0.5	116.785	0.5	117.051
0.5	115.168	0.5	117.476	0.5	117.527	0.5	115.59	0.5	116.234	0.5	116.14	0.5	116.821	0.5	116.504	0.5	116.395	0.5	117.231	0.5	116.176	0.5	115.49	0.5	115.251	0.5	115.846	0.5	116.967	0.5	116.063	0.5	115.6	0.5	115.598	0.5	116.68	0.5	117.012	0.5	116.061	0.5	117.028	0.5	116.359	0.5	116.785	0.5	117.051
0.5	115.168	0.5	117.476	0.5	117.527	0.5	115.59	0.5	116.234	0.5	116.14	0.5	116.821	0.5	116.504	0.5	116.395	0.5	117.231	0.5	116.176	0.5	115.49	0.5	115.251	0.5	115.846	0.5	116.967	0.5	116.063	0.5	115.6	0.5	115.598	0.5	116.68	0.5	117.012	0.5	116.061	0.5	117.028	0.5	116.359	0.5	116.785	0.5	117.051
0.5	115.168	0.5	117.476	0.5	117.527	0.5	115.59	0.5	116.234	0.5	116.14	0.5	116.821	0.5	116.504	0.5	116.395	0.5	117.231	0.5	116.176	0.5	115.49	0.5	115.251	0.5	115.846	0.5	116.967	0.5	116.063	0.5	115.6	0.5	115.598	0.5	116.68	0.5	117.012	0.5	116.061	0.5	117.028	0.5	116.359	0.5	116.785	0.5	117.051
0.5	115.168	0.5	117.476	0.5	117.527	0.5	115.59	0.5	116.234	0.5	116.14	0.5	116.821	5.86	116.504	0.5	116.395	0.5	117.231	0.5	116.176	0.5	115.49	0.5	115.251	0.5	115.846	0.5	116.967	0.5	116.063	0.5	115.6	0.5	115.598	0.5	116.68	0.5	117.012	0.5	116.061	0.5	117.028	0.5	116.359	0.5	116.785	0.5	117.051
0.5	115.168	0.5	117.476	0.5	117.527	0.5	115.59	0.5	116.234	0.5	116.14	4.88	116.821	5.92	115.735	0.5	116.395	0.5	117.231	0.5	116.176	0.5	115.49	0.5	115.251	0.5	115.846	0.5	116.967	0.5	116.063	0.5	115.6	0.5	115.598	0.5	116.68	0.5	117.012	0.5	116.061	0.5	117.028	0.5	116.359	0.5	116.785	0.5	117.051
0.5	115.168	0.5	117.476	0.5	117.527	0.5	115.59	0.5	116.234	0.5	116.14	4.75	115.965	6.11	114.967	5.32	116.395	0.5	117.231	0.5	116.176	0.5	115.49	0.5	115.251	0.5	115.846	0.5	116.967	0.5	116.063	0.5	115.6	0.5	115.598	0.5	116.68	0.5	117.012	0.5	116.061	0.5	117.028	0.5	116.359	0.5	116.785	0.5	117.051
0.5	115.168	0.5	117.476	0.5	117.527	0.5	115.59	0.5	116.234	0.5	116.14	4.78	115.087	5.89	114.334	4.98	115.737	0.5	117.231	0.5	116.176	0.5	115.49	0.5	115.251	0.5	115.846	0.5	116.967	0.5	116.063	0.5	115.6	0.5	115.598	0.5	116.68	0.5	117.012	0.5	116.061	0.5	117.028	0.5	116.359	0.5	116.785	0.5	117.051
0.5	115.168	0.5	117.476	0.5	117.527	0.5	115.59	0.5	116.234	0.5	116.14	4.95	114.178	5.41	113.618	4.78	115.079	0.5	117.231	0.5	116.176	0.5	115.49	0.5	115.251	0.5	115.846	0.5	116.967	0.5	116.063	0.5	115.6	0.5	115.598	0.5	116.68	0.5	117.012	0.5	116.061	0.5	117.028	0.5	116.359	0.5	116.785	0.5	117.051
0.5	115.168	0.5	117.476	0.5	117.527	0.5	115.59	0.5	116.234	0.5	116.14	5.28	113.269	4.82	112.729	4.68	114.312	0.5	117.231	5.58	116.176	0.5	115.49	0.5	115.251	0.5	115.846	0.5	116.967	0.5	116.063	0.5	115.6	0.5	115.598	0.5	116.68	0.5	117.012	0.5	116.061	0.5	117.028	0.5	116.359	0.5	116.785	0.5	117.051
0.5	115.168	0.5	117.476	0.5	117.527	0.5	115.59	6.41	116.234	0.5	116.14	5.37	112.425	4.31	111.775	4.73	113.546	0.5	117.231	5.7	115.276	0.5	115.49	0.5	115.251	0.5	115.846	0.5	116.967	0.5	116.063	0.5	115.6	0.5	115.598	0.5	116.68	0.5	117.012	0.5	116.061	0.5	117.028	0.5	116.359	0.5	116.785	0.5	117.051
0.5	115.168	0.5	117.476	0.5	117.527	0.5	115.59	6.35	115.316	0.5	116.14	5.22	111.718	3.93	110.798	4.73	112.749	5.66	117.231	5.56	114.549	0.5	115.49	5.86	115.251	0.5	115.846	0.5	116.967	0.5	116.063	0.5	115.6	0.5	115.598	0.5	116.68	0.5	117.012	0.5	116.061	0.5	117.028	0.5	116.359	0.5	116.785	0.5	117.051
0.5	115.168	6.01	117.476	0.5	117.527	5.21	115.59	6.43	114.547	6.82	116.14	5	111.017	3.6	109.891	4.23	111.783	5.78	116.619	5.31	113.783	0.5	115.49	6.14	115.805	0.5	115.846	0.5	116.967	0.5	116.063	0.5	115.6	0.5	115.598	0.5	116.68	0.5	117.012	0.5	116.061	0.5	117.028	0.5	116.359	0.5	116.785	0.5	117.051
5.7	115.168	6.07	117.274	0.5	117.527	5.33	114.825	5.8	113.765	6.65	115.266	5.12	110.736	3.22	109.064	3.72	110.849	5.69	115.722	5.12	112.986	0.5	115.49	6.47	115.873	0.5	115.846	0.5	116.967	0.5	116.063	0.5	115.6	0.5	115.598	0.5	116.68	0.5	117.012	0.5	116.061	0.5	117.028	0.5	116.359	0.5	116.785	0.5	117.051
5.87	114.696	6.15	116.994	6.64	117.527	5.44	113.938	5.1	112.878	6.1	114.489	4.64	109.805	2.77	108.29	3.37	109.931	5.72	114.801	4.61	112.006	0.5	115.49	6.09	115.448	0.5	115.846	0.5	116.967	0.5	116.063	0.5	115.6	0.5	115.598	0.5	116.68	0.5	117.012	0.5	116.061	0.5	117.028	0.5	116.359	0.5	116.785	0.5	117.051
5.98	114.129	5.87	116.36	6.57	117.599	5.7	113.051	4.46	112.006	5.51	113.556	4.21	108.833	2.46	107.412	3.14	109.02	5.43	114.124	4.21	111.025	5.24	115.49	5.57	114.689	0.5	115.846	0.5	116.967	0.5	116.063	0.5	115.6	0.5	115.598	0.5	116.68	0.5	117.012	0.5	116.061	0.5	117.028	0.5	116.359	0.5	116.785	0.5	117.051
5.62	113.322	5.34	115.419	5.84	116.928	5.66	112.325	3.78	111.124	4.91	112.607	3.94	107.861	2.02	106.738	2.97	108.031	5.2	113.434	3.91	110.038	6.03	115.491	5	113.811	0.5	115.846	0.5	116.967	0.5	116.063	0.5	115.6	0.5	115.598	0.5	116.68	0.5	117.012	0.5	116.061	0.5	117.028	0.5	116.359	0.5	116.785	0.5	117.051
5.22	112.376	4.83	114.457	5.18	116.257	5.33	111.473	3.23	110.243	4.37	111.801	3.73	106.961	1.71	106.053	2.77	107.322	4.91	112.544	3.71	109.224	6.55	115.159	4.43	112.848	0.5	115.846	0.5	116.967	0.5	116.063	0.5	115.6	0.5	115.598	0.5	116.68	0.5	117.012	0.5	116.061	0.5	117.028	0.5	116.359	0.5	116.785	0.5	117.051
4.61	111.414	4.47	113.495	4.62	115.586	4.69	110.614	2.73	109.302	3.68	110.971	3.4	105.97	1.66	105.412	2.57	106.893	4.59	111.745	3.55	108.446	6.24	114.378	3.98	111.897	0.5	115.846	0.5	116.967	0.5	116.063	0.5	115.6	0.5	115.598	0.5	116.68	0.5	117.012	0.5	116.061	0.5	117.028	0.5	116.359	0.5	116.785	0.5	117.051
4.13	110.547	4.18	112.644	4.19	114.915	4.08	109.746	2.31	108.314	3.11	110.142	3.24	104.976	1.76	104.449	2.37	105.901	4.33	111.062	3.29	107.477	5.8	113.609	3.57	110.954	0.5	115.846	0.5	116.967	0.5	116.063	0.5	115.6	0.5	115.598	0.5	116.68	0.5	117.012	0.5	116.061	0.5	117.028	0.5	116.359	0.5	116.785	0.5	117.051
3.68	109.588	3.92	111.761	3.93	114.244	3.54	108.781	2.16	107.327	2.67	109.326	3.25	104.004	2.16	103.486	2.33	104.915	3.96	110.246	3.14	106.491	5.31	112.855	3.12	110.005	0.5	115.846	0.5	116.967	0.5	116.063	0.5	115.6	0.5	115.598	0.5	116.68	0.5	117.012	0.5	116.061	0.5	117.028	0.5	116.359	0.5	116.785	0.5	117.051
3.37	108.599	3.54	110.846	3.62	113.526	3.19	107.845	2.11	106.525	2.24	108.416	3.4	103.035	2.78	102.523	2.41	103.955	3.6	109.257	3.08	105.744	4.69	111.884	2.55	109.006	0.5	115.846	0.5	116.967	0.5	116.063	0.5	115.6	0.5	115.598	0.5	116.68	0.5	117.012	0.5	116.061	0.5	117.028	0.5	116.359	0.5	116.785	0.5	117.051
3.04	107.79	3.31	109.923	3.35	112.834	2.85	106.989	2.09	105.694	2.02	107.447	3.52	102.234	3.17	102.043	2.74	103.001	3.41	108.306	3	104.774	4.18	110.912	2.11	108.018	0.5	115.846	0.5	116.967	0.5	116.063	0.5	115.6	0.5	115.598	0.5	116.68	0.5	117.012	0.5	116.061	0.5	117.028	0.5	116.359	0.5	116.785	0.5	117.051
2.84	107.672	3.1	108.95	2.86	112.046	2.58	106.191	2.07	104.781	2.08	106.487	3.72	101.321	3.8	101.267	3.28	102.048	3.39	107.497	3.1	103.825	3.74	109.934	1.93	107.031	0.5	115.846	0.5	116.967	0.5	116.063	0.5	115.6	0.5	115.598	0.5	116.68	0.5	117.012	0.5	116.061	0.5	117.028	0.5	116.359	0.5	116.785	0.5	117.051
2.67	107.177	2.86	108.058	2.44	111.116	2.43	105.28	2.14	104.049	2.21	105.571	4.1	100.4	4.2	100.449	3.88	101.135	3.19	106.753	3.29	102.857	3.29	108.949	1.9	106.112	0.5	115.846	0.5	116.967	0.5	116.063	0.5	115.6	0.5	115.598	0.5	116.68	0.5	117.012	0.5	116.061	0.5	117.028	0.5	116.359	0.5	116.785	0.5	117.051
2.54	106.28	2.61	107.371	2.11	110.435	2.55	104.369	2.38	103.099	2.39	104.595	4.04	99.802	4.17	99.665	4.39	100.176	2.88	105.754	3.67	101.887	2.89	107.974	1.99	105.182	0.5	115.846	0.5	116.967	0.5	116.063	0.5	115.6	0.5	115.598	0.5	116.68	0.5	117.012	0.5	116.061	0.5	117.028	0.5	116.359	0.5	116.785	0.5	117.051
2.28	105.428	2.39	106.81	1.85	109.69	2.65	103.425	2.85	102.142	2.68	103.619	4.05	99.332	4.06	98.905	4.08	99.784	2.8	104.755	4.06	100.9	2.66	106.998	2.22	104.225	0.5	115.846	0.5	116.967	0.5	116.063	0.5	115.6	0.5	115.598	0.5	116.68	0.5	117.012	5.95	116.061	0.5	117.028	0.5	116.359	0.5	116.785	0.5	117.051
2.36	104.84	2.29	106.307	1.73	109.123	2.83	102.43	3.47	101.183	3	102.662	4.22	98.804	4.1	98.124	3.78	99.498	2.96	103.756	4.55	99.916	2.66	106.051	2.54	103.244	0.5	115.846	0.5	116.967	0.5	116.063	0.5	115.6	0.5	115.598	0.5	116.68	0.5	117.012	5.77	115.095	0.5	117.028	0.5	116.359	0.5	116.785	0.5	117.051
2.37	104.38	2.44	105.903	1.52	108.451	3.15	101.446	4.18	100.241	3.49	101.706	4.47	98.163	3.78	97.243	3.5	99.463	3.31	102.76	4.28	99.903	2.75	105.144	3.05	102.257	0.5	115.846	0.5	116.967	0.5	116.063	0.5	115.6	0.5	115.598	0.5	116.68	0.5	117.012	5.74	114.128	0.5	117.028	0.5	116.359	0.5	116.785	0.5	117.051
2.33	103.715	2.65	105.462	1.27	107.648	3.42	100.742	4.56	99.46	4.12	100.749	4.48	97.743	3.38	96.415	3.39	99.46	3.75	101.805	4.06	99.959	2.73	104.278	3.69	101.273	0.5	115.846	0.5	116.967	0.5	116.063	0.5	115.6	0.5	115.598	0.5	116.68	0.5	117.012	5.83	113.158	0.5	117.028	0.5	116.359	0.5	116.785	0.5	117.051
2.49	103.011	2.92	104.916	1.28	106.756	3.6	100.062	4.31	99.078	4.86	99.793	4.41	97.285	3.14	95.638	3.5	99.458	3.46	101.333	3.76	99.927	2.93	103.304	3.83	100.599	0.5	115.846	0.5	116.967	0.5	116.063	0.5	115.6	0.5	115.598	0.5	116.68	0.5	117.012	5.95	112.198	0.5	117.028	0.5	116.359	0.5	116.785	0.5	117.051
2.61	102.417	3.3	104.241	1.56	105.779	3.72	99.512	4.23	98.695	4.88	99.61	4.04	96.364	3.01	94.856	3.65	99.319	3.16	100.906	3.63	99.923	3.21	102.719	3.8	100.316	0.5	115.846	0.5	116.967	0.5	116.063	0.5	115.6	0.5	115.598	0.5	116.68	0.5	117.012	5.76	111.411	6	117.028	0.5	116.359	0.5	116.785	0.5	117.051
2.78	101.928	3.22	103.277	1.75	105.019	4	98.554	4.31	98.338	4.61	99.695	3.83	95.445	2.96	94.008	3.59	98.795	3.03	100.552	3.7	99.924	3.64	101.858	3.58	99.806	0.5	115.846	0.5	116.967	0.5	116.063	0.5	115.6	0.5	115.598	0.5	116.68	0.5	117.012	5.22	110.418	5.72	116.355	0.5	116.359	0.5	116.785	0.5	117.051
3.1	101.505	3.34	102.304	2.02	104.27	3.91	97.882	4.57	97.986	4.34	99.557	3.72	94.584	3.07	93.117	3.37	98.629	3.08	100.265	3.62	99.569	4.16	101.017	3.3	99.491	0.5	115.846	0.5	116.967	0.5	116.063	0.5	115.6	0.5	115.598	0.5	116.68	0.5	117.012	4.79	109.432	5.44	115.65	0.5	116.359	0.5	116.785	0.5	117.051
3.19	101.478	3.56	101.312	2.41	103.362	3.55	97.462	4.6	97.663	3.97	99.083	3.71	93.827	3.03	92.998	3.1	98.724	3.36	99.978	3.18	98.813	4.49	100.536	3.03	99.316	0.5	115.846	0.5	116.967	0.5	116.063	0.5	115.6	0.5	115.598	0.5	116.68	0.5	117.012	4.32	108.487	5.04	114.881	0.5	116.359	0.5	116.785	0.5	117.051
3.28	101.322	3.9	100.317	2.79	102.635	3.39	97.013	4.27	97.441	3.69	98.686	3.32	93.975	2.7	93.262	3.03	98.855	3.82	99.691	2.7	97.908	4.22	100.23	2.98	99.14	5.41	115.846	0.5	116.967	5.85	116.063	0.5	115.6	0.5	115.598	0.5	116.68	0.5	117.012	3.87	107.521	4.56	114.078	0.5	116.359	0.5	116.785	0.5	117.051
3.41	100.758	3.52	99.821	2.81	102.176	3.4	96.521	4.09	97.275	3.5	98.351	3.12	94.121	2.44	93.66	3.13	99.093	3.92	99.139	2.24	97.208	4.01	99.777	3.13	99.009	5.85	116.063	0.5	116.967	6.09	115.079	0.5	115.6	0.5	115.598	0.5	116.68	0.5	117.012	3.57	106.562	4.07	113.279	0.5	116.359	0.5	116.785	0.5	117.051
3.62	99.838	3.08	99.442	2.96	101.445	3.16	96.48	3.91	97.246	3.27	97.945	3.13	94.255	2.36	93.936	3.32	98.989	3.78	98.346	2.03	96.508	3.99	99.324	3.17	99.202	6.4	116.28	0.5	116.967	6.46	114.095	0.5	115.6	0.5	115.598	0.5	116.68	0.5	117.012	3.17	105.575	3.73	112.465	0.5	116.359	0.5	116.785	0.5	117.051
3.45	99.533	2.84	99.062	3.22	100.581	2.99	96.587	3.88	97.24	2.95	97.623	2.91	93.852	2.21	93.747	3.48	98.299	3.82	97.55	1.83	95.664	4.29	99.325	3.28	99.522	6.07	115.462	0.5	116.967	6.17	113.405	0.5	115.6	0.5	115.598	0.5	116.68	5.71	117.012	2.88	104.635	3.46	111.803	6.01	116.359	0.5	116.785	0.5	117.051
3.2	99.221	2.71	98.542	3.44	99.998	3.02	96.722	3.63	96.828	2.54	96.894	2.82	93.416	2.35	93.557	3.3	97.84	3.95	96.733	1.81	94.72	3.85	99.116	3.44	99.609	5.74	114.513	0.5	116.967	5.73	112.664	0.5	115.6	0.5	115.598	0.5	116.68	5.54	116.097	2.69	103.679	3.35	111.103	6	116.227	0.5	116.785	4	117.051
3.1	98.866	2.77	97.963	3.81	99.47	3.29	96.856	3.57	96.397	2.35	96.187	2.84	93.377	2.66	93.514	3.01	97.41	4.07	95.866	1.84	93.842	3.35	98.787	3.18	98.841	5.54	113.566	4.05	116.967	4.96	111.733	0.5	115.6	0.5	115.598	0.5	116.68	5.28	115.161	2.55	102.707	2.79	110.186	5.77	115.552	0.5	116.785	4.58	116.426
3.13	98.505	2.83	97.621	3.98	99.099	3.6	97.055	3.55	96.056	2.44	95.479	2.58	92.907	2.89	93.465	2.83	97.075	3.7	95.033	1.75	93.039	3.01	98.467	3.13	98.06	5.47	112.625	4.06	116.019	4.26	110.801	0.5	115.6	0.5	115.598	0.5	116.68	5.11	114.238	2.65	101.734	2.35	109.25	5.49	114.82	0.5	116.785	5.27	115.807
3.28	97.988	2.75	97.727	3.84	99.106	3.43	96.469	3.61	95.99	2.79	94.772	2.37	92.303	3.38	93.472	2.68	96.463	3.47	94.303	1.61	92.166	2.87	98.163	3.1	97.611	5.17	111.86	4.25	115.07	3.67	109.868	0.5	115.6	0.5	115.598	0.5	116.68	5.01	113.328	2.86	100.748	2.16	108.314	5.17	113.972	0.5	116.785	5.92	115.201
3.52	97.502	2.93	97.833	3.88	99.135	3.42	95.89	3.87	95.94	3.12	93.935	2.11	91.589	3.09	92.802	2.56	95.588	3.16	93.369	1.7	91.28	2.96	97.871	3.15	97.242	4.54	110.914	4.61	114.122	3.04	108.877	0.5	115.6	0.5	115.598	5.82	116.68	4.72	112.605	3.14	99.785	2.23	107.374	4.8	113.01	0.5	116.785	5.66	114.506
3.61	97.248	2.88	97.474	3.99	98.956	3.17	95.318	3.87	96.056	2.76	93.29	1.8	90.79	2.75	91.954	2.49	94.675	2.99	92.424	1.63	90.661	2.99	97.339	3.1	96.659	3.93	109.939	4.89	113.617	2.57	107.885	0.5	115.6	0.5	115.598	5.8	115.688	4.26	112.055	3.62	98.821	2.29	106.413	4.52	112.08	5.34	116.785	5.39	113.731
3.54	96.489	2.93	96.951	4.21	98.684	2.83	94.553	3.85	95.931	2.75	92.523	1.86	90.304	2.5	91.098	2.32	93.943	2.53	91.585	1.27	90.17	2.8	96.448	2.69	95.736	3.43	108.96	5.1	113.549	2.2	106.935	0.5	115.6	0.5	115.598	5.91	115.167	4.04	111.417	3.62	98.573	2.29	105.511	4.33	111.324	5.66	116.686	5.16	112.901
3.54	96.087	3.12	96.58	4.34	98.098	2.72	93.788	3.71	95.921	2.46	91.775	1.89	89.609	2.4	90.266	2.21	93.053	2.25	90.783	1.35	89.913	2.57	95.554	2.38	94.775	3.01	108.158	5.29	113.199	1.75	105.956	0.5	115.6	0.5	115.598	5.93	114.217	3.4	110.515	3.45	98.581	2.31	104.536	3.9	110.365	5.66	115.688	4.95	112.015
3.57	95.59	2.94	96.073	4.33	97.699	2.82	93.01	3.66	95.933	2.36	91.038	1.95	88.985	2.42	89.364	2.27	92.209	2.13	90.242	1.45	89.437	2.39	94.651	2.28	93.818	2.62	107.275	5.22	112.566	1.51	104.962	0.5	115.6	6.09	115.598	5.87	113.267	2.74	109.684	3.39	98.504	2.47	103.612	3.62	109.394	5.8	114.697	4.41	111.092
3.45	94.802	2.69	95.273	4.28	97.385	2.96	92.082	3.74	95.721	1.96	90.335	1.86	88.09	2.24	88.496	2.46	91.217	1.66	90.075	1.54	89.151	2.5	93.935	2.39	92.919	2.24	106.291	5.09	111.893	1.6	103.985	5.71	115.6	5.99	114.641	6.1	112.755	2.35	109.051	3.41	98.394	2.72	102.709	3.24	108.417	5.98	113.922	3.79	110.141
3.27	93.936	2.67	94.283	3.67	96.61	3.06	91.241	3.48	95.075	1.43	89.616	1.99	87.18	2.06	87.599	2.34	90.513	1.46	89.969	1.76	88.679	2.42	93.148	2.51	92.206	2.11	105.313	4.94	111.227	1.71	103.102	6.41	115.068	6.04	113.684	5.83	111.969	1.92	108.177	3.4	98.273	3.15	101.822	2.99	107.44	5.73	113.309	3.3	109.19
3.07	93.149	2.51	93.403	3.2	95.832	3.28	90.44	3.37	94.412	0.96	88.785	1.69	86.187	1.97	86.611	2.13	89.98	1.35	89.536	2.06	88.051	2.26	92.336	2.58	91.322	2.07	104.366	4.68	110.601	1.86	102.229	6.62	114.303	6.15	112.809	5.28	110.992	1.6	107.224	3.38	98.397	3.59	101.078	2.94	106.465	5.41	112.586	2.98	108.232
3	92.228	2.27	92.462	2.7	94.975	3.5	89.735	3.14	93.584	0.8	87.945	1.7	85.192	1.91	85.899	2.06	89.607	1.42	88.887	2.05	87.826	2.09	91.435	2.45	90.795	2.17	103.404	4.04	109.631	2.22	101.276	6.53	113.822	6	112.08	4.68	110.018	1.54	106.26	3.29	98.334	3.29	100.712	3.03	105.493	5.05	111.9	2.75	107.378
2.99	91.354	2.06	91.514	2.33	94.041	3.1	88.879	2.94	92.728	0.97	87.156	1.94	84.223	1.83	85.559	1.98	89.234	1.84	88.237	1.96	87.09	2.02	91.102	2.15	89.988	2.19	102.432	3.49	108.636	2.65	100.301	5.96	112.988	5.28	111.135	4.18	109.036	1.26	105.368	3.37	98.418	3.07	100.271	3.23	104.532	4.36	110.958	2.5	106.484
2.87	90.542	2.05	90.589	2.1	93.158	2.87	87.975	2.68	91.855	0.97	86.374	1.67	83.719	1.86	85.13	1.98	88.519	1.88	87.494	1.78	86.318	2	90.606	1.84	89.002	2.3	101.467	3.03	107.667	3.22	99.317	5.36	112.068	4.59	110.197	3.83	108.054	1.21	104.593	3.37	98.407	3.05	99.799	3.42	103.589	3.73	109.989	2.34	105.554
2.43	89.598	2.28	89.921	2	92.387	2.42	87.324	2.51	90.904	1.06	85.704	1.41	83.196	1.89	84.555	2.07	87.628	1.71	86.61	1.51	85.824	1.82	89.807	1.56	88.086	2.65	100.494	2.67	106.725	3.69	98.542	4.66	111.068	4.01	109.259	3.6	107.068	1.42	103.623	3.48	98.309	3.24	99.362	3.35	102.924	3.14	109.021	2.21	104.573
2.2	88.642	2.18	89.101	1.89	91.832	2.05	86.837	2.31	89.95	1.22	84.925	1.39	82.595	1.79	83.95	1.8	86.873	1.71	85.732	1.32	85.396	1.59	88.888	1.41	87.17	3.21	99.52	2.42	105.769	3.49	98.296	4.02	110.074	3.48	108.368	3.44	106.124	1.69	102.717	3.81	98.192	3.5	98.919	3.16	102.235	2.71	108.053	2.2	103.632
1.92	87.865	1.8	88.168	1.6	90.944	1.83	86.049	2.33	89.005	1.27	84.231	1.14	81.598	1.55	83.038	1.54	86.035	1.73	84.761	1.43	84.47	1.57	87.905	1.1	86.342	3.9	98.547	2.25	104.811	3.33	98.114	3.41	109.102	3.07	107.503	3.32	105.251	2.21	101.764	3.62	97.857	3.6	98.253	2.82	101.899	2.37	107.082	2.35	102.694
1.56	87.008	1.39	87.399	1.57	90.1	1.57	85.243	2.05	88.131	1.26	83.442	1.18	80.678	1.45	82.073	1.48	85.202	1.88	83.886	1.4	83.568	1.79	87.11	0.68	85.741	3.87	98.492	2.25	103.838	3.39	97.934	2.85	108.139	2.84	106.708	3.24	104.271	2.78	100.848	3.54	97.497	3.35	98.25	2.57	101.446	1.98	106.137	2.55	101.709
1.31	86.098	1.22	86.508	1.32	89.259	1.27	84.628	1.75	87.289	1.25	82.72	1.17	79.992	1.32	81.295	1.62	84.358	2.2	83.029	1.12	82.688	1.88	86.316	0.71	85.158	4	98.468	2.29	102.93	3.64	97.774	2.44	107.189	2.74	105.741	3.25	103.276	3.17	100.256	3.59	96.9	2.94	97.87	2.44	100.822	1.85	105.15	2.89	100.743
1.12	85.313	1.18	85.541	1.37	88.945	0.99	83.757	1.31	86.363	1.29	81.895	1.25	79.289	1.12	80.597	1.66	83.625	2.08	82.19	1.06	81.867	1.6	85.851	1.03	84.493	3.93	98.203	2.32	102.098	3.95	97.459	1.97	106.51	2.66	104.788	3.26	102.312	3.38	99.949	3.64	96.388	2.67	97.342	2.51	100.173	2.04	104.163	2.98	100.278
1.05	84.399	1.34	84.787	1.09	88.13	0.86	82.985	1.01	85.499	1.31	81.089	1.53	78.444	1.13	79.883	1.74	82.754	1.79	81.266	1.06	80.907	1.32	85.195	1.25	83.593	3.99	98.031	2.4	101.126	4.36	97.173	1.58	105.75	2.52	103.986	3.42	101.337	3.52	99.742	3.63	96.301	2.63	96.754	2.78	99.505	2.3	103.259	3.07	100.116
1.17	83.517	1.39	84.147	0.98	87.179	0.94	82.303	1.06	84.768	1.37	80.514	1.54	77.651	1.3	79.217	1.47	82.043	1.64	80.324	1.4	79.917	1.28	84.336	1.43	82.705	4.09	97.785	2.75	100.154	4.82	96.984	1.4	104.895	2.44	103.042	3.52	100.566	3.74	99.599	3.75	96.31	2.84	96.18	3.24	98.832	2.67	102.419	3.28	99.866
1.18	82.795	1.14	83.655	1.11	86.342	1.11	81.587	1.04	83.881	1.54	79.646	1.59	77.019	1.3	78.42	1.18	81.276	1.74	79.471	1.51	79.274	1.31	83.626	1.64	81.876	4.37	97.54	2.99	99.452	4.52	96.874	1.4	103.918	2.48	102.116	3.32	99.972	4.01	99.566	4.02	96.36	2.85	96.213	3.48	98.311	3.02	101.504	3.35	99.464
1.18	82.213	1.15	83.032	1.04	85.421	0.95	80.865	1.15	83.056	1.72	78.86	1.7	76.391	1.5	77.526	1.07	80.322	1.85	78.65	1.99	78.471	1.07	82.783	1.67	81.198	4.6	97.445	3.15	99.076	4.08	96.967	1.69	103.052	2.66	101.231	3.33	99.378	4.17	99.382	3.89	96.407	2.96	96.263	3.04	98.136	3.46	100.571	3.3	98.828
1.33	81.847	1.27	82.582	1.06	84.497	1.04	80	1.07	82.756	1.75	78.108	1.52	76.113	1.34	76.916	1.12	79.441	2.08	77.735	2.21	77.649	1.07	81.963	1.39	80.555	4.37	97.507	3.47	98.676	3.76	97.087	1.94	102.31	3.02	100.367	3.56	98.785	4.09	99.296	3.71	96.427	3.13	96.284	2.81	97.962	3.16	100.231	3.23	97.973
1.44	81.684	1.13	81.896	1.16	83.565	0.99	79.076	1.41	82.455	1.85	77.653	1.25	75.573	1.24	76.313	1.56	78.56	2.4	76.74	2.53	76.821	1.29	81.048	1.2	79.704	3.95	97.311	3.45	98.274	3.6	97.204	2.09	101.43	3.44	99.553	3.74	98.091	3.64	98.936	3.36	95.794	2.82	95.57	2.75	97.917	2.8	100.048	3.19	97.29
1.29	81.02	1.32	81.143	1.07	83.118	1.17	78.162	1.73	81.985	2.09	77.405	1.31	75.03	1.46	75.82	2	77.633	2.76	76.085	2.96	76.05	1.71	80.072	1.31	78.883	3.53	97.167	3.43	98.086	3.41	97.048	2.53	100.445	3.36	99.295	3.4	97.622	3.28	98.453	3.17	95.162	2.74	94.855	2.92	97.898	2.64	99.861	3.03	96.875
1.17	80.053	1.18	80.408	1.21	82.948	1.48	77.294	1.7	81.264	2.32	76.546	1.74	74.487	1.71	75.746	2.58	76.656	3.07	75.447	3.51	75.313	2.26	79.13	1.67	78.066	3.31	97.022	3.61	97.909	3.16	96.569	3	99.591	3.29	99.332	3.06	97.019	3.11	97.954	3.09	94.543	2.88	94.14	3.1	98.026	2.73	99.674	3.09	96.477
1.36	79.12	1.13	79.695	1.24	82.363	1.95	76.39	1.67	80.398	2.75	75.742	2.14	73.886	1.87	75.202	3.31	75.679	3.36	74.637	4.19	74.577	2.72	78.275	2.17	77.478	3.1	96.921	3.98	97.731	2.95	96.106	3.11	99.263	3.39	99.438	2.92	96.459	3.13	97.457	2.81	93.574	2.77	93.418	3.31	98.292	3.06	99.487	3.02	95.734
1.75	78.253	0.99	78.782	0.93	81.367	2.27	75.631	1.66	79.633	3.35	74.987	2.53	73.278	2.27	74.824	3.95	74.719	3.73	73.793	4.94	73.871	3.29	77.328	2.36	77.284	3	96.839	4.09	97.57	2.86	95.679	3.29	99.103	3.29	99.236	2.88	96.209	3.05	96.844	2.48	92.78	2.72	92.709	3.19	97.95	3.47	99.123	3	94.845
2.07	77.572	1.27	77.848	0.99	80.435	2.68	74.788	1.64	78.959	4.07	74.232	3.06	72.585	2.75	74.313	4.5	73.829	4.25	72.948	5.68	73.319	3.98	76.382	2.71	76.654	3.11	96.82	4.19	97.25	2.95	95.194	3.55	99.067	3.3	98.958	2.97	95.574	3.39	96.794	2.18	91.984	2.61	91.746	3.23	97.537	3.43	98.341	3.22	93.956
2.36	77.092	1.69	77.131	1.2	79.629	3.17	74.067	1.77	77.987	4.87	73.477	3.57	71.805	3.33	73.561	5.01	73.101	4.89	72.104	6.31	72.672	4.66	75.449	3.23	75.813	3.2	96.722	4.25	96.738	2.79	94.275	3.58	98.826	3.53	98.68	3.22	95.001	3.34	96.563	2.09	91.13	2.36	90.827	3.39	97.102	3.39	97.495	3.61	93.116
2.92	76.243	1.98	76.867	1.58	78.891	3.8	73.361	2.13	76.991	5.62	72.643	4.09	70.969	3.89	72.73	5.56	72.431	5.62	71.26	6.92	71.79	5.41	74.481	3.82	75.153	3.37	96.117	4.06	95.934	2.66	93.302	3.58	98.35	3.8	98.308	3.52	94.388	3.29	96.443	2.14	90.254	2.07	89.953	3.12	96.349	3.49	96.646	3.61	92.336
3.62	75.331	2.47	76.31	2.22	78.153	4.44	72.741	2.66	76.038	6.35	71.744	4.73	70.133	4.34	71.763	5.98	71.618	6.42	70.416	7.6	70.909	6.13	73.57	4.51	74.475	3.2	95.14	3.92	95.043	2.61	92.437	3.62	97.756	3.5	97.714	3.33	93.614	3.18	95.956	2.03	89.429	1.88	89.182	2.64	95.398	3.22	95.703	3.26	91.755
4.15	74.612	2.97	75.442	2.77	77.251	5	72.362	2.91	75.256	7.06	70.936	5.39	69.233	4.92	70.797	6.4	70.733	7.21	69.636	8.27	70.018	6.69	72.736	5.2	73.663	3.25	94.162	3.54	94.334	2.58	91.675	3.36	96.823	3.13	96.802	3.19	92.874	2.86	95.394	1.47	88.479	1.63	88.294	2.36	94.434	3.1	94.749	2.76	90.804
4.75	73.77	3.59	74.59	3.45	76.332	5.61	71.844	3.24	74.352	7.67	70.267	6.12	68.317	5.59	69.97	6.93	69.842	7.99	68.956	8.99	69.198	7.23	71.879	5.96	72.852	3.28	93.175	3.21	93.557	2.44	90.819	3.12	95.987	2.85	95.921	2.68	92.016	2.58	94.649	0.98	87.519	1.66	87.384	2.36	93.469	3.2	93.795	2.31	89.869
5.37	72.934	4.28	73.743	4.03	75.462	6.21	71.025	3.69	73.447	8.16	69.475	6.9	67.401	6.3	69.283	7.54	68.95	8.81	68.277	9.72	68.377	7.88	71.007	6.76	72.119	3.22	92.4	3.08	92.789	2.06	90.042	3.1	95.152	2.65	95.078	2.2	91.075	2.36	93.654	0.81	86.632	1.56	86.835	2.53	92.627	3.45	92.852	1.94	89.001
6.07	72.059	4.93	72.801	4.66	74.614	6.87	70.165	4.02	72.703	8.72	68.684	7.72	66.484	7.01	68.76	8	68.389	9.66	67.597	10.5	67.489	8.58	70.134	7.59	71.453	3.16	91.672	2.92	92.352	1.81	89.19	3.31	94.316	2.46	94.353	1.94	90.129	2.37	92.663	0.99	85.815	1.38	86.019	2.37	91.799	3.62	92.378	1.61	88.234
6.82	71.16	5.66	71.858	5.37	73.767	7.57	69.275	4.47	71.935	9.34	67.869	8.41	65.689	7.74	68.157	8.51	67.895	10.51	66.951	11.22	66.715	9.33	69.261	8.44	70.786	2.83	90.786	2.63	92.297	1.84	88.495	3.27	93.86	2.41	93.599	1.67	89.167	2.41	91.835	0.99	85.169	1.37	85.081	2.1	90.886	3.11	91.465	1.41	87.573
7.61	70.26	6.45	70.916	6.15	72.919	8.31	68.369	5.05	71.166	9.85	66.987	9.15	65.028	8.45	67.326	9.1	67.402	11.29	66.346	11.65	66.021	10.13	68.388	8.81	70.68	2.64	89.835	2.39	92.13	1.57	87.681	3.11	93.272	2.55	92.78	1.31	88.321	2.4	91.24	0.98	84.642	1.51	84.177	1.85	90.047	2.7	90.502	1.39	87.049
8.35	69.348	7.29	69.973	6.98	72.071	9.08	67.451	5.72	70.396	10.42	66.099	9.88	64.503	8.95	66.388	9.66	66.838	12.04	65.801	11.94	65.098	10.91	67.53	9.19	70.271	2.25	89.1	2.35	91.605	1.63	86.848	3.16	92.685	2.64	92.076	1.09	87.482	2.34	90.632	1.29	84.007	1.37	83.683	1.56	89.281	2.34	89.529	1.02	86.382
9.07	68.46	8.15	69.037	7.79	71.224	9.85	66.496	6.47	69.627	11.04	65.211	10.57	63.932	9.55	65.64	10.14	66.13	12.22	65.211	12.08	64.108	11.62	66.646	9.64	69.863	1.88	88.37	2.48	91.069	1.88	86.272	3.19	92.305	2.52	91.506	0.97	86.635	2.24	90.043	1.32	83.047	1.18	82.989	1.52	88.647	1.97	88.572	1.06	85.714
9.77	67.606	8.84	68.332	8.33	70.379	10.65	65.54	7.27	68.858	11.6	64.376	11.29	63.326	10.23	64.925	10.69	65.422	12.26	64.284	12.2	63.159	12.37	65.746	10.06	69.273	1.65	87.522	2.21	90.252	1.95	85.546	2.87	91.846	2.07	90.781	0.96	85.723	2.16	89.289	1.43	82.142	1.14	82.13	1.55	88.044	1.6	87.587	1.04	85.144
10.43	66.845	9.59	67.603	8.96	69.508	11.39	64.659	8.11	68.089	12.15	63.571	11.95	62.644	10.94	64.211	11.29	64.714	12.38	63.356	12.17	62.31	12.84	64.942	10.5	68.387	1.38	86.62	2.02	89.374	1.88	84.644	2.43	90.95	1.62	89.878	1.2	84.868	1.93	88.342	1.55	81.258	1.12	81.512	1.3	87.182	1.09	86.855	1.14	84.35
11	66.199	10.4	66.762	9.65	68.572	12.01	63.9	8.97	67.319	12.75	62.766	12.51	62.193	11.56	63.357	11.94	64.006	12.53	62.44	12.21	61.434	13.1	64.047	10.99	67.496	1.33	85.728	2.1	88.479	1.97	83.768	1.92	90.165	1.35	89.032	1.29	84.078	1.76	87.602	1.6	80.338	1.03	80.846	1.22	86.365	0.8	86.101	1.15	83.609
11.61	65.563	11.2	65.888	10.33	67.614	12.27	63.034	9.86	66.55	13.14	61.838	12.69	61.347	11.92	62.395	12.44	63.199	12.7	61.535	12.26	60.588	12.97	63.303	11.22	66.605	1.36	84.776	2.2	87.679	1.83	82.819	1.42	89.198	1.41	88.234	1.37	83.277	1.72	86.792	1.88	79.405	0.89	80.189	1.41	85.749	0.96	85.36	1.03	82.938
12.08	65.098	11.93	65.098	11.05	66.651	12.55	62.057	10.77	65.781	13.47	60.863	12.9	60.427	12.16	61.466	12.66	62.206	12.78	60.708	12.39	59.743	12.88	62.624	11.52	65.715	1.61	83.795	1.84	87.122	1.8	82.064	1.24	88.234	1.62	87.402	1.52	82.404	1.71	86.048	2.12	78.69	1.08	79.335	1.27	84.817	1.09	84.598	1.17	82.309
12.48	64.335	12.62	64.385	11.8	65.689	12.9	61.08	11.62	65.086	13.87	59.888	12.86	59.611	12.36	60.479	12.89	61.293	12.55	60.069	12.46	58.96	12.86	61.945	11.65	64.745	1.69	83.04	1.55	86.328	1.95	81.275	1.41	87.268	1.62	86.867	1.52	81.646	1.77	85.316	2.19	78.15	1.41	78.617	1.27	84.026	1.16	83.742	1.14	81.433
12.9	63.463	13.06	63.729	12.58	64.724	13.3	60.119	12.15	64.267	14.1	59.078	12.89	58.795	12.63	59.492	12.91	60.817	12.42	59.318	12.42	58.163	12.91	61.265	11.84	63.771	1.44	82.176	1.52	85.659	1.77	80.481	1.77	86.467	1.76	86.24	1.47	80.723	1.8	84.345	2.43	77.671	1.61	77.771	1.61	83.203	1.2	82.961	1.12	80.553
13.37	62.591	13.18	62.744	13.1	63.779	13.75	59.621	12.73	63.499	14.21	58.306	12.95	57.986	13.06	58.939	12.91	60.073	12.19	58.544	12.42	57.369	13.01	60.53	12.11	62.798	1.03	81.242	1.47	84.69	1.7	79.604	1.75	85.93	1.69	85.277	1.75	79.858	1.68	83.655	2.78	77.027	2	76.923	1.59	82.487	1.02	82.042	1.33	79.654
13.66	61.843	13.31	61.753	13.35	63.063	14.01	59.023	13.35	62.731	13.84	57.409	12.7	57.247	13.41	58.338	12.94	59.249	11.91	57.73	12.46	56.58	13.15	59.631	12.45	61.825	0.96	80.392	1.67	83.769	1.85	78.716	1.59	85.095	1.8	84.335	2.31	78.993	1.53	83.133	3.25	76.297	2.47	76.23	1.5	81.849	0.76	81.139	1.73	78.659
13.92	60.967	13.51	60.763	13.53	62.165	14.12	58.337	14.01	61.963	13.39	56.472	12.51	56.507	13.33	57.436	13.05	58.425	11.58	56.786	12.55	55.762	13.23	58.729	12.85	60.851	0.92	79.511	1.53	83.024	2.07	78.042	1.59	84.106	2	83.742	3.03	78.129	1.68	82.615	3.64	75.422	2.93	75.538	1.42	81.174	0.99	80.35	2.31	77.672
13.92	60.147	13.58	59.885	13.71	61.171	13.85	57.42	14.37	61.038	13	55.536	12.21	55.613	13.11	56.494	13.22	57.601	11.31	55.843	12.69	54.917	13.35	57.813	13.3	59.878	1.12	78.714	1.55	82.111	2.49	77.49	1.63	83.269	1.96	82.875	3.73	77.171	1.51	81.954	4.14	74.649	3.11	74.557	1.34	80.36	1.24	79.514	2.88	76.759
13.9	59.312	13.38	59.098	13.95	60.176	13.5	56.434	14.61	60.038	12.66	54.599	11.88	54.644	12.81	55.527	13.07	56.928	11.12	54.893	12.59	54.043	13.57	57.095	13.47	59.041	1.4	78.14	1.4	81.239	2.98	76.863	1.54	82.495	1.81	81.961	4.43	76.302	1.33	81.087	4.52	74.365	3.54	73.707	1.43	79.467	1.5	78.689	3.41	75.93
13.71	58.435	13.17	58.319	13.95	59.291	13.21	55.448	14.67	59.182	12.39	53.663	11.59	53.654	12.49	54.545	12.73	55.955	10.97	53.929	12.34	53.119	13.57	56.35	13.55	58.271	1.92	77.252	1.24	80.334	3.59	76.181	1.5	81.71	1.5	81.149	5.05	75.777	1.23	80.204	4.89	73.919	4.12	72.857	1.45	78.489	1.95	77.844	4.07	75.102
13.11	57.493	13.02	57.539	13.9	58.406	12.99	54.461	14.24	58.186	12.13	52.707	11.37	52.656	12.24	53.561	12.45	54.982	10.9	52.965	12.17	52.195	13.35	55.547	13.58	57.469	2.37	76.352	1.15	79.651	4.07	75.383	1.19	80.827	1.06	80.435	5.71	74.977	1.24	79.369	5.28	73.081	4.82	72.007	1.57	77.812	2.5	76.942	4.83	74.273
12.54	56.552	12.94	56.76	13.79	57.513	12.77	53.471	13.85	57.191	11.82	51.722	11.17	51.66	12.05	52.578	12.19	54.001	10.84	52.044	12.15	51.272	13.07	54.584	13.35	56.582	2.9	75.5	1.23	78.875	4.55	74.948	0.93	80.014	0.85	79.76	6.43	74.087	1.55	78.471	5.79	72.243	5.59	71.156	1.94	77.107	3.04	76.01	5.65	73.444
12.03	55.61	12.94	55.98	13.61	56.603	12.42	52.612	13.51	56.195	11.53	50.755	11.06	50.664	11.94	51.594	12.01	53.019	10.82	51.147	12.22	50.363	12.86	53.621	13.17	55.695	3.42	74.761	1.51	78.048	5.09	74.149	0.92	79.339	0.99	79.054	7.15	73.182	1.88	77.57	6.33	71.301	6.42	70.306	2.44	76.331	3.71	75.085	6.52	72.615
11.58	54.669	13	55.201	13.13	55.648	12.02	51.839	13.2	55.196	11.31	49.787	11.02	49.668	11.89	50.61	11.89	52.065	10.88	50.25	12.11	49.386	12.71	52.658	13.07	54.808	3.7	74.418	2.04	77.22	5.74	73.35	1.03	78.566	1.49	78.343	7.7	72.465	2.44	76.673	6.9	70.325	7.23	69.572	3.02	75.643	4.47	74.161	7.34	71.765
11.15	53.72	12.88	54.323	12.7	54.685	11.69	51.066	12.95	54.198	11.17	48.82	11	48.724	11.82	49.613	11.8	51.101	11.02	49.344	12.05	48.405	12.63	51.694	13.04	53.922	3.91	73.963	2.4	76.407	6.31	72.488	1.52	77.782	1.91	77.593	8.24	71.716	2.77	76.289	7.53	69.349	7.96	68.786	3.69	74.99	4.95	73.456	8.02	71.057
10.77	52.769	12.47	53.344	12.34	53.722	11.42	50.117	12.77	53.2	11.11	47.853	11.05	47.78	11.82	48.613	11.8	50.136	11.14	48.427	12.05	47.42	12.56	50.726	13.07	53.035	4.3	73.428	2.88	75.668	6.94	71.61	2.18	76.998	2.2	76.824	8.79	70.892	3.17	75.41	8.23	68.382	8.74	67.999	4.23	74.173	5.45	72.568	8.84	70.209
10.47	51.817	12.05	52.35	12.03	52.758	11.23	49.157	12.66	52.202	11.12	46.886	11.19	46.836	11.89	47.613	11.87	49.171	11.08	47.462	12.1	46.439	12.43	49.749	12.94	52.099	4.83	72.778	3.52	74.936	7.63	70.732	2.51	76.133	2.71	76.053	9.41	69.995	3.74	74.531	8.87	67.512	9.55	67.213	4.86	73.341	5.97	71.69	9.69	69.362
10.25	50.865	11.7	51.358	11.8	51.795	11.12	48.197	12.47	51.273	11.21	45.919	11.41	45.893	12.04	46.614	11.88	48.273	11.1	46.496	12.15	45.513	12.37	48.771	12.83	51.159	5.45	72.002	4.18	74.184	8.38	69.854	3.01	75.31	3.16	75.548	10.04	69.079	4.38	73.692	9.56	66.641	10.16	66.374	5.57	72.514	6.6	70.812	10.56	68.515
10.11	49.913	11.38	50.368	11.64	50.835	11.09	47.237	12.25	50.371	11.34	44.953	11.63	44.941	12.26	45.614	11.82	47.451	11.21	45.531	12.08	44.848	12.38	47.794	12.78	50.217	6.13	71.158	4.79	73.321	9.17	68.976	3.67	74.485	3.75	74.739	10.63	68.126	5.02	72.962	10.29	65.771	10.75	65.54	6.12	71.969	7.29	69.934	11.09	67.67
10.05	48.961	11.06	49.373	11.49	49.899	11.14	46.277	12.02	49.431	11.48	44.006	11.9	43.986	12.34	44.791	11.84	46.63	11.39	44.565	12.08	44.183	12.47	46.817	12.74	49.269	6.88	70.314	5.41	72.531	9.9	68.189	4.22	73.568	4.23	74.204	10.93	67.163	5.49	72.207	11.04	64.907	11.4	64.706	6.65	71.361	8.04	69.056	11.52	66.719
10.09	48.01	10.82	48.378	11.41	48.963	11.21	45.294	11.8	48.466	11.63	43.054	12.24	43.032	12.19	43.809	11.93	45.808	11.65	43.6	12.16	43.518	12.67	45.861	12.64	48.327	7.64	69.519	6	71.87	10.65	67.439	4.96	72.758	4.82	73.696	11.26	66.204	6.06	71.449	11.65	64.098	12.05	63.991	7.25	70.401	8.83	68.177	11.79	65.79
10.01	47.087	10.65	47.399	11.27	48.028	11.16	44.334	11.66	47.501	11.81	42.086	12.47	42.123	12.12	42.826	12.1	44.986	11.98	42.635	12.19	42.846	12.96	44.922	12.59	47.374	8.42	68.745	6.68	71.208	11.23	66.565	5.76	71.948	5.5	73.189	11.63	65.246	6.72	70.69	12.31	63.289	12.52	63.708	7.9	69.449	9.66	67.299	12.1	64.866
9.97	46.139	10.54	46.415	11.12	47.096	11.15	43.355	11.59	46.536	12.07	41.119	12.62	41.275	11.97	41.943	12.34	44.164	12.05	41.825	11.93	41.997	13.21	43.98	12.59	46.393	9.24	67.971	7.41	70.547	11.68	65.577	6.6	71.135	6.26	72.681	12.05	64.289	7.4	69.916	13	62.481	12.53	63.021	8.6	68.498	10.4	66.478	12.47	63.941
9.97	45.168	10.44	45.415	11.05	46.163	11.22	42.376	11.6	45.572	12.21	40.152	12.54	40.321	11.87	41.08	12.63	43.319	12.12	41.067	11.68	41.081	13.1	43.097	12.67	45.413	10.07	67.169	8.2	69.886	12.04	64.631	7.24	70.278	7.07	72.173	12.53	63.332	7.94	69.057	13.41	61.562	12.66	62.359	9.35	67.546	11.03	65.735	12.9	63.017
10.06	44.197	10.41	44.417	11.02	45.201	11.37	41.397	11.61	44.587	12.12	39.209	12.27	39.346	11.84	40.217	12.9	42.347	12.15	40.552	11.49	40.166	12.91	42.207	12.81	44.433	10.89	66.303	8.97	69.159	12.49	63.684	7.93	69.509	7.74	71.321	12.8	62.416	8.56	68.197	13.75	60.599	12.51	61.568	10.08	66.666	11.7	64.992	13.22	62.037
10.23	43.227	10.44	43.421	11.06	44.229	11.52	40.451	11.68	43.602	11.95	38.289	11.85	38.361	11.88	39.362	13.11	41.389	11.88	39.623	11.36	39.485	12.6	41.223	12.97	43.48	11.74	65.437	9.47	68.174	12.97	62.73	8.52	68.543	8.44	70.473	13.06	61.438	9.14	67.502	14.06	59.601	12.41	60.772	10.82	65.805	12.17	64.354	13.59	61.054
10.43	42.239	10.57	42.425	11.18	43.258	11.54	39.585	11.83	42.617	11.79	37.389	11.48	37.391	11.63	38.772	13.13	40.496	11.4	38.63	11.15	38.654	12.32	40.244	12.94	42.618	12.37	64.502	9.97	67.3	13.3	61.76	9.15	67.825	9.19	69.624	13.37	60.46	9.79	66.713	14.42	58.611	12.39	59.975	11.57	64.917	12.41	63.372	13.87	60.191
10.69	41.249	10.77	41.429	11.39	42.286	11.64	38.72	12.06	41.631	11.49	36.599	10.9	36.61	11.37	38.026	12.95	39.593	10.99	37.637	10.92	37.668	12.11	39.265	12.8	41.776	12.71	63.657	10.55	66.552	13.48	60.878	9.83	67.236	9.98	68.776	13.75	59.482	10.49	65.924	14.34	57.849	12.43	59.179	11.77	64.022	12.71	62.39	13.81	59.481
11.02	40.259	11.05	40.434	11.48	41.387	11.81	37.854	12.26	40.647	11.1	35.978	10.38	35.829	11.08	37.123	12.79	38.744	10.65	36.644	10.77	36.682	11.91	38.305	12.7	40.936	12.97	62.691	10.95	65.744	13.52	60.215	10.46	66.822	10.8	67.928	13.88	58.754	11.23	65.135	13.8	56.892	12.43	58.328	12	63.037	12.8	61.55	13.56	59.077
11.3	39.307	11.41	39.438	11.41	40.676	12.02	37.031	12.39	39.668	10.78	35.356	9.93	35.048	10.88	36.22	12.44	37.826	10.39	35.65	10.7	35.697	11.72	37.364	12.26	40.035	13.15	61.693	11.33	64.778	13.5	59.565	10.89	66.476	11.4	66.97	13.71	57.978	11.78	64.236	13.27	55.923	12.43	57.5	12.3	62.051	12.77	60.834	13.07	58.234
11.38	38.464	11.73	38.591	11.41	39.976	12.05	36.213	12.47	38.771	10.53	34.734	9.53	34.297	10.76	35.317	12.16	36.901	10.2	34.657	10.64	34.73	11.61	36.422	11.82	39.061	13.3	60.885	11.77	63.811	13.43	58.927	11.24	65.547	11.91	66.021	13.53	57.184	12.3	63.348	12.8	54.955	12.45	56.686	12.67	61.066	13.06	59.837	12.57	57.279
11.52	37.617	11.89	38.018	11.49	39.275	12	35.393	12.48	37.979	10.37	34.112	9.21	33.547	10.68	34.46	11.95	35.976	10.11	33.664	10.5	33.738	11.44	35.443	11.44	38.086	13.29	60.178	12.27	62.844	13.33	58.156	11.65	64.619	12.25	65.096	13.38	56.398	12.65	62.487	12.38	53.986	12.22	55.765	13.1	60.081	13.27	58.885	12.12	56.301
11.73	36.76	11.77	37.265	11.65	38.579	11.88	34.447	12.42	37.242	10.2	33.528	8.96	32.78	10.6	33.649	11.81	35.051	10.1	32.671	10.42	32.742	11.3	34.449	11.12	37.112	13.35	59.47	12.69	61.892	13.24	57.328	12.13	63.69	12.51	64.125	13.29	55.617	13	61.654	12.02	53.017	11.94	54.841	13.6	59.1	13.18	58.123	11.72	55.324
11.88	35.919	11.5	36.285	11.69	37.913	11.81	33.653	12.12	36.613	9.92	32.785	8.64	31.877	10.17	32.752	11.75	34.125	10.17	31.714	10.43	31.746	11.03	33.589	10.87	36.139	13.42	58.765	12.93	60.911	13.21	56.478	12.67	62.762	12.81	63.193	13.28	54.835	13.2	60.971	11.74	52.048	11.72	53.917	13.91	58.301	12.79	57.323	11.39	54.347
11.85	34.997	11.28	35.295	11.47	37.285	11.61	32.813	11.81	35.619	9.56	31.856	8.4	30.968	9.71	31.807	11.71	33.143	10.09	31.07	10.26	30.906	10.51	32.908	10.71	35.165	13.26	58.026	13.24	59.93	13.22	55.611	13.25	61.834	13.05	62.197	13.33	54.067	13.48	60.288	11.52	51.08	11.58	52.993	13.72	57.445	12.31	56.35	11.13	53.369
11.56	34.129	11.12	34.298	11.21	36.349	11.38	31.915	11.57	34.624	9.28	30.928	8.01	30.1	9.29	30.848	11.49	32.215	9.85	30.351	9.97	30.01	10.06	32.229	10.63	34.191	13.08	57.234	13.28	59.258	13.02	54.746	13.81	61.016	13.33	61.2	13.26	53.308	13.79	59.425	11.31	50.109	11.51	52.07	13.38	56.491	11.8	55.39	10.96	52.392
11.31	33.29	11.03	33.302	11	35.353	11.23	31.017	11.41	33.63	9.09	30	7.4	29.149	8.89	29.917	11.12	31.397	9.69	29.632	9.7	29.156	9.41	31.351	10.38	33.496	12.97	56.441	13.22	58.742	12.66	53.758	13.98	60.351	13.67	60.203	13.05	52.478	14.16	58.436	11.16	49.146	11.48	51.152	13.01	55.642	11.32	54.394	10.76	51.469
10.99	32.432	11.03	32.305	10.86	34.357	11.08	30.209	11.12	32.709	8.92	29.067	6.87	28.199	8.53	29.048	10.82	30.616	9.15	28.679	9.33	28.258	8.72	30.374	9.91	32.617	12.92	55.644	13.23	58.226	12.36	52.774	13.99	59.528	13.91	59.35	12.91	51.507	14.37	57.528	11.04	48.241	11.47	50.203	12.58	54.671	10.9	53.398	10.61	50.574
10.64	31.516	10.99	31.686	10.81	33.361	10.83	29.413	10.84	31.816	8.75	28.129	6.43	27.248	8.19	28.247	10.6	29.834	8.52	27.694	8.92	27.305	8.09	29.396	9.51	31.743	12.69	54.675	13.3	57.71	12.08	51.798	14.04	58.639	14.06	58.637	12.82	50.526	14.34	56.69	10.98	47.304	11.52	49.242	12.07	53.678	10.56	52.402	10.54	49.679
10.5	30.724	10.77	30.983	10.84	32.365	10.41	28.446	10.55	30.924	8.29	27.378	6.11	26.298	7.75	27.331	10.03	28.873	7.92	26.704	8.58	26.359	7.53	28.419	9.12	30.928	12.33	53.709	13.45	57.045	11.87	50.814	14.15	57.751	14.28	57.924	12.66	49.579	14.01	55.872	10.99	46.343	11.65	48.281	11.63	52.685	10.29	51.406	10.42	48.7
10.32	30.057	10.3	30.155	10.96	31.369	10.07	27.552	9.83	29.991	7.64	26.461	5.56	25.464	7.32	26.37	9.45	27.942	7.39	25.718	8.27	25.453	7.05	27.436	8.82	30.113	12.04	52.744	13.63	56.206	11.73	49.828	14.14	56.987	14.47	57.196	12.49	48.593	13.62	54.924	11.08	45.382	11.65	47.3	11.28	51.702	10.09	50.424	10.3	47.765
9.97	29.098	9.7	29.198	10.76	30.5	9.64	26.561	9.15	29.057	7.06	25.544	5.07	24.638	6.99	25.409	8.92	27.012	6.93	24.732	7.98	24.558	6.66	26.449	8.48	29.25	11.81	51.779	13.86	55.366	11.67	48.843	13.87	56.069	14.33	56.265	12.67	47.799	13.19	53.974	11.25	44.421	11.69	46.315	11.03	50.729	9.87	49.522	10.26	46.842
9.49	28.117	9.16	28.241	10.28	29.546	9.16	25.622	8.53	28.124	6.56	24.627	4.72	23.811	6.77	24.448	8.47	26.081	6.59	23.746	7.76	23.694	6.38	25.463	8.01	28.301	11.65	50.812	14.09	54.59	11.68	47.857	13.61	55.08	14.09	55.291	12.68	46.813	12.77	53.023	11.5	43.46	11.8	45.329	10.87	49.756	9.68	48.549	10.29	45.903
9.08	27.134	8.7	27.284	9.86	28.588	8.62	24.657	7.94	27.173	6.17	23.71	4.51	22.985	6.67	23.487	8.11	25.15	6.36	22.76	7.65	22.833	6.23	24.477	7.62	27.352	11.52	49.836	14.01	53.634	11.77	46.871	13.4	54.098	13.85	54.305	12.75	45.827	12.41	52.073	11.81	42.504	11.96	44.34	10.7	48.768	9.59	47.68	10.29	44.92
8.6	26.172	8.28	26.312	9.3	27.602	8.16	23.691	7.39	26.195	5.89	22.793	4.4	22.089	6.6	22.592	7.84	24.22	6.26	21.775	7.64	21.946	6.21	23.49	7.17	26.577	11.46	48.859	13.97	52.669	11.94	45.886	13.26	53.123	13.66	53.333	12.89	44.848	12.11	51.122	12.01	41.674	12.2	43.351	10.56	47.776	9.53	46.751	10.36	43.938
8.1	25.223	7.93	25.334	8.71	26.623	7.8	22.725	6.91	25.213	5.65	21.856	4.4	21.131	6.57	21.772	7.56	23.3	6.14	20.835	7.74	20.992	6.32	22.504	6.72	25.577	11.48	47.881	13.87	51.75	11.99	45.175	13.18	52.148	13.34	52.345	12.89	43.972	11.89	50.171	12.09	40.92	12.5	42.369	10.44	46.782	9.57	45.823	10.52	42.958
7.69	24.274	7.44	24.354	8.17	25.65	7.46	21.795	6.54	24.232	5.3	20.902	4.57	20.174	6.66	20.956	7.16	22.46	6.02	19.908	7.95	20.039	6.42	21.576	6.38	24.578	11.57	46.904	13.62	50.79	12.05	44.418	13.13	51.175	13.08	51.357	12.5	43.026	11.73	49.202	11.98	39.995	12.42	41.512	10.4	45.788	9.69	44.894	10.75	41.982
7.37	23.325	6.95	23.393	7.71	24.678	7.09	20.882	6.2	23.331	5.07	19.951	4.9	19.216	6.55	20.07	6.71	21.554	5.99	19.022	8.06	19.269	6.46	20.666	6.16	23.578	11.74	45.926	13.41	49.796	12.15	43.619	13.11	50.203	12.89	50.369	12.12	42.063	11.62	48.211	11.73	39.11	12.14	40.696	10.44	44.794	9.91	43.965	11.01	40.995
7.17	22.376	6.54	22.433	7.34	23.705	6.84	19.97	5.91	22.465	4.94	19.016	5.37	18.259	6.38	19.24	6.36	20.647	6.08	18.144	8.12	18.406	6.48	19.731	6.08	22.641	11.99	44.948	13.26	48.801	12.34	42.776	13.2	49.246	12.76	49.383	11.83	41.109	11.58	47.222	11.16	38.2	11.77	39.892	10.57	43.801	10.21	43.036	11.32	40.002
7.08	21.426	6.2	21.472	7.08	22.732	6.7	19.057	5.62	21.735	4.75	18.107	5.87	17.288	6.01	18.266	6.06	19.731	6.31	17.265	7.96	17.446	6.44	18.799	5.95	21.66	12.3	43.97	13.19	47.807	12.45	41.848	13.39	48.712	12.68	48.403	11.62	40.156	11.57	46.267	10.64	37.297	11.4	39.045	10.78	42.808	10.57	42.101	11.7	39.009
7.08	20.475	5.98	20.511	6.93	21.759	6.67	18.146	5.35	20.837	4.66	17.18	6.28	16.319	5.77	17.292	5.86	18.814	6.48	16.448	7.87	16.459	6.54	17.858	5.92	20.679	12.53	42.996	13.17	46.821	12.37	40.976	13.25	47.731	12.67	47.424	11.48	39.204	11.57	45.294	10.18	36.394	11.1	38.199	11.06	41.815	10.96	41.153	12.09	38.029
6.96	19.538	5.9	19.55	6.89	20.782	6.54	17.212	5.23	19.938	4.73	16.25	6.61	15.356	5.67	16.318	5.81	17.896	6.7	15.673	7.69	15.479	6.81	16.866	6.04	19.697	12.66	42.022	13.2	45.831	12.29	40.187	13.13	46.747	12.66	46.447	11.15	38.303	11.62	44.346	9.8	35.491	10.87	37.352	11.42	40.823	11.41	40.204	12.09	37.413
																										12.61	41.048	12.93	44.867	11.97	39.229	13.07	45.764	12.71	45.505	10.89	37.401	11.73	43.478	9.5	34.588	10.62	36.472	11.76	39.901	11.62	39.619	12	36.815
																										12.5	40.137	12.67	43.907	11.63	38.23	13.09	44.781	12.83	44.563	10.44	36.515	11.84	42.663	9.28	33.685	10.24	35.525	11.69	39.384	11.48	38.831	11.73	36.059
																										12.29	39.175	12.49	42.948	11.34	37.235	13.11	43.803	12.88	43.654	9.92	35.65	11.81	41.757	9.15	32.783	9.93	34.578	11.7	38.867	11.38	38.017	11.48	35.311
																										12.05	38.2	12.41	42.084	10.88	36.697	13.06	42.836	12.88	42.823	9.48	34.786	11.69	40.779	9.12	31.892	9.7	33.646	11.68	38.289	11.35	37.195	11.16	34.574
																										11.6	37.324	12.16	41.089	10.42	36.132	13.08	41.867	12.91	41.85	9.12	33.921	11.65	39.801	8.98	31.056	9.54	32.724	11.57	37.61	11.32	36.406	10.83	33.831
																										11.19	36.452	11.99	40.095	10.04	35.566	13.16	40.898	12.73	40.93	8.84	33.057	11.69	38.823	8.56	30.237	9.25	31.783	11.22	36.725	11.28	35.651	10.37	33.019
																										10.79	35.726	11.89	39.1	9.74	35.001	13.11	39.969	12.61	40.01	8.66	32.193	11.61	37.878	7.88	29.445	8.94	30.841	10.81	35.77	11.24	34.998	9.83	32.242
																										10.4	34.851	11.63	38.177	9.52	34.436	12.68	39.002	12.54	39.106	8.55	31.348	11.47	36.957	7.26	28.648	8.71	29.898	10.44	34.809	11.21	34.305	9.35	31.465
																										10	33.921	11.28	37.287	9.39	33.871	12.19	38.013	12.22	38.241	8.5	30.535	11.4	36.035	6.71	27.843	8.59	28.956	10.08	33.829	10.92	33.361	8.9	30.663
																										9.65	32.976	10.89	36.313	9.35	33.293	11.75	37.024	11.81	37.394	8.45	29.691	11.33	35.116	6.25	27.038	8.5	28.066	9.79	32.85	10.7	32.416	8.18	29.715
																										9.31	32.167	10.54	35.318	9.18	32.582	11.32	36.09	11.42	36.514	8.07	28.768	11.17	34.177	5.91	26.232	8.3	27.443	9.58	31.87	10.32	31.455	7.52	28.767
																										9.02	31.405	10.27	34.323	8.83	31.675	10.92	35.195	11.06	35.609	7.55	27.784	11.09	33.388	5.69	25.427	8.15	26.839	9.36	30.905	9.87	30.541	6.92	27.819
																										8.77	30.62	10.08	33.329	8.46	30.689	10.59	34.301	10.77	34.704	7.12	26.8	10.69	32.524	5.62	24.622	7.89	26.15	9.1	29.959	9.5	29.627	6.42	26.872
																										8.39	29.726	9.97	32.334	8.17	29.718	10.34	33.406	10.56	33.797	6.78	25.817	10.21	31.641	5.69	23.817	7.41	25.441	8.94	29.013	9.05	28.683	6.01	25.924
																										7.96	28.807	9.91	31.459	7.96	28.759	10.12	32.472	10.39	32.878	6.56	24.834	9.72	30.75	5.67	22.983	7.03	24.732	8.71	28.024	8.67	27.738	5.66	24.984
																										7.52	27.874	9.42	30.646	7.62	27.789	9.98	31.539	10.23	32.007	6.29	23.953	9.31	29.86	5.75	22.13	6.75	24.022	8.47	27.056	8.38	26.792	5.42	24.038
																										7.13	26.913	8.98	29.874	7.39	26.818	9.93	30.606	9.94	31.117	6.04	23.14	8.66	28.885	5.96	21.302	6.6	23.313	8.2	26.128	8.19	25.846	5.31	23.09
																										6.8	25.926	8.58	29.082	7.07	25.831	9.65	29.667	9.66	30.204	5.92	22.341	8.04	27.905	6.21	20.394	6.49	22.595	7.98	25.204	8.05	24.909	5.22	22.23
																										6.6	24.939	8.19	28.151	6.76	24.855	9.29	28.688	9.44	29.284	5.72	21.642	7.43	26.934	6.3	19.417	6.34	21.733	7.82	24.283	7.42	24.007	4.95	21.254
																										6.51	23.952	7.89	27.221	6.55	23.886	9.01	27.709	9.27	28.353	5.52	20.957	6.88	25.963	6.27	18.548	6.24	20.795	7.77	23.363	6.87	23.105	4.84	20.277
																										6.56	22.964	7.69	26.291	6.42	22.915	8.83	26.73	8.79	27.42	5.47	20.271	6.43	24.992	6.12	17.578	6	19.855	7.8	22.447	6.41	22.202	4.86	19.291
																										6.42	22.062	7.6	25.36	6.31	21.953	8.71	25.831	8.33	26.504	5.57	19.586	6.1	24.021	6.11	16.608	5.69	18.916	7.94	21.534	6.05	21.3	4.87	18.385
																										6.32	21.141	7.63	24.43	6.32	20.99	8.59	25.205	7.95	25.587	5.81	18.9	5.88	23.05	6.02	15.68	5.52	17.977	7.92	20.794	5.83	20.397	5	17.513
																										6.3	20.2	7.69	23.574	6.42	20.017	8.48	24.532	7.65	24.689	5.93	18.512	5.66	22.079	5.84	14.798	5.5	17.038	7.88	20.124	5.74	19.495	5.32	16.81
																										6.41	19.263	7.79	22.78	6.64	19.041	8.37	23.762	7.44	23.766	6.02	18.027	5.48	21.107	5.8	13.916	5.62	16.093	7.41	19.153	5.8	18.593	5.33	16.327
																										6.44	18.322	7.73	22.046	6.92	18.053	8.33	22.964	7.26	22.964	5.88	17.141	5.37	20.127	5.86	13.04	5.86	15.134	7.01	18.175	5.99	17.69	5.47	15.885
																										6.6	17.382	7.78	21.312	7.25	17.065	7.94	22.022	7.16	22.224	5.7	16.148	5.36	19.137	6.01	12.173	6.18	14.163	6.73	17.197	6.29	16.771	5.74	15.495
[truncated: 92 more columns]

## Sheet: Fig 4B S5C Unr Chol Run3 Lip
Figure 4B and Supplementary Figure 5C. Pore profiles determined across simulation frames for backbone unrestrained simulation #3 (9:1 POPC:cholesterol) with lipids included.
The pore profiles plotted in Figure 4B are identical to Supplementary Figure 5C for backbone unrestrained simulation #3 (9:1 POPC:cholesterol).
radius_(Angstr.)_f22	z_(Angstr.)_f22	radius_(Angstr.)_f44	z_(Angstr.)_f44	radius_(Angstr.)_f55	z_(Angstr.)_f55	radius_(Angstr.)_f66	z_(Angstr.)_f66	radius_(Angstr.)_f77	z_(Angstr.)_f77	radius_(Angstr.)_f99	z_(Angstr.)_f99	radius_(Angstr.)_f154	z_(Angstr.)_f154	radius_(Angstr.)_f165	z_(Angstr.)_f165	radius_(Angstr.)_f176	z_(Angstr.)_f176	radius_(Angstr.)_f187	z_(Angstr.)_f187	radius_(Angstr.)_f198	z_(Angstr.)_f198	radius_(Angstr.)_f209	z_(Angstr.)_f209	radius_(Angstr.)_f220	z_(Angstr.)_f220	radius_(Angstr.)_f231	z_(Angstr.)_f231	radius_(Angstr.)_f253	z_(Angstr.)_f253	radius_(Angstr.)_f264	z_(Angstr.)_f264	radius_(Angstr.)_f286	z_(Angstr.)_f286	radius_(Angstr.)_f297	z_(Angstr.)_f297	radius_(Angstr.)_f308	z_(Angstr.)_f308	radius_(Angstr.)_f319	z_(Angstr.)_f319	radius_(Angstr.)_f330	z_(Angstr.)_f330	radius_(Angstr.)_f341	z_(Angstr.)_f341	radius_(Angstr.)_f352	z_(Angstr.)_f352	radius_(Angstr.)_f363	z_(Angstr.)_f363	radius_(Angstr.)_f374	z_(Angstr.)_f374
0.5	115.115	0.5	115.464	0.5	116.499	0.5	114.778	0.5	114.624	0.5	114.388	0.5	114.677	0.5	114.619	0.5	115.134	0.5	115.621	0.5	115.555	0.5	115.945	0.5	115.447	0.5	115.822	0.5	116.165	0.5	115.874	0.5	115.134	0.5	114.83	0.5	115.394	0.5	115.453	0.5	114.823	0.5	114.944	0.5	114.511	0.5	113.876	0.5	114.985
0.5	115.115	0.5	115.464	0.5	116.499	0.5	114.778	0.5	114.624	0.5	114.388	0.5	114.677	0.5	114.619	0.5	115.134	0.5	115.621	0.5	115.555	0.5	115.945	0.5	115.447	0.5	115.822	0.5	116.165	0.5	115.874	0.5	115.134	0.5	114.83	0.5	115.394	0.5	115.453	0.5	114.823	0.5	114.944	0.5	114.511	0.5	113.876	0.5	114.985
0.5	115.115	0.5	115.464	0.5	116.499	0.5	114.778	0.5	114.624	0.5	114.388	0.5	114.677	0.5	114.619	0.5	115.134	0.5	115.621	0.5	115.555	0.5	115.945	0.5	115.447	0.5	115.822	0.5	116.165	0.5	115.874	0.5	115.134	0.5	114.83	0.5	115.394	0.5	115.453	0.5	114.823	0.5	114.944	0.5	114.511	0.5	113.876	0.5	114.985
0.5	115.115	0.5	115.464	0.5	116.499	0.5	114.778	0.5	114.624	0.5	114.388	0.5	114.677	0.5	114.619	0.5	115.134	0.5	115.621	0.5	115.555	0.5	115.945	0.5	115.447	0.5	115.822	0.5	116.165	0.5	115.874	0.5	115.134	0.5	114.83	0.5	115.394	0.5	115.453	0.5	114.823	0.5	114.944	0.5	114.511	0.5	113.876	0.5	114.985
0.5	115.115	0.5	115.464	0.5	116.499	0.5	114.778	0.5	114.624	0.5	114.388	0.5	114.677	0.5	114.619	0.5	115.134	0.5	115.621	0.5	115.555	0.5	115.945	0.5	115.447	0.5	115.822	0.5	116.165	0.5	115.874	0.5	115.134	0.5	114.83	0.5	115.394	0.5	115.453	0.5	114.823	0.5	114.944	0.5	114.511	0.5	113.876	0.5	114.985
0.5	115.115	0.5	115.464	0.5	116.499	0.5	114.778	0.5	114.624	0.5	114.388	0.5	114.677	0.5	114.619	0.5	115.134	0.5	115.621	0.5	115.555	0.5	115.945	0.5	115.447	0.5	115.822	0.5	116.165	0.5	115.874	0.5	115.134	0.5	114.83	0.5	115.394	0.5	115.453	0.5	114.823	0.5	114.944	0.5	114.511	0.5	113.876	0.5	114.985
0.5	115.115	0.5	115.464	0.5	116.499	0.5	114.778	0.5	114.624	0.5	114.388	0.5	114.677	0.5	114.619	0.5	115.134	0.5	115.621	0.5	115.555	0.5	115.945	0.5	115.447	0.5	115.822	0.5	116.165	0.5	115.874	0.5	115.134	0.5	114.83	0.5	115.394	0.5	115.453	0.5	114.823	0.5	114.944	5.91	114.511	0.5	113.876	0.5	114.985
0.5	115.115	0.5	115.464	0.5	116.499	0.5	114.778	0.5	114.624	0.5	114.388	0.5	114.677	0.5	114.619	0.5	115.134	0.5	115.621	0.5	115.555	0.5	115.945	0.5	115.447	0.5	115.822	0.5	116.165	0.5	115.874	0.5	115.134	0.5	114.83	0.5	115.394	0.5	115.453	0.5	114.823	0.5	114.944	6.62	114.164	0.5	113.876	0.5	114.985
0.5	115.115	0.5	115.464	0.5	116.499	0.5	114.778	0.5	114.624	0.5	114.388	0.5	114.677	0.5	114.619	0.5	115.134	0.5	115.621	0.5	115.555	0.5	115.945	0.5	115.447	0.5	115.822	0.5	116.165	0.5	115.874	0.5	115.134	5.73	114.83	0.5	115.394	0.5	115.453	0.5	114.823	0.5	114.944	6.55	113.889	0.5	113.876	0.5	114.985
0.5	115.115	0.5	115.464	0.5	116.499	0.5	114.778	0.5	114.624	0.5	114.388	0.5	114.677	0.5	114.619	0.5	115.134	0.5	115.621	0.5	115.555	0.5	115.945	0.5	115.447	0.5	115.822	0.5	116.165	0.5	115.874	0.5	115.134	5.48	114.386	0.5	115.394	0.5	115.453	0.5	114.823	0.5	114.944	6.24	113.519	0.5	113.876	0.5	114.985
0.5	115.115	0.5	115.464	0.5	116.499	0.5	114.778	0.5	114.624	0.5	114.388	0.5	114.677	0.5	114.619	0.5	115.134	0.5	115.621	0.5	115.555	0.5	115.945	0.5	115.447	0.5	115.822	0.5	116.165	0.5	115.874	0.5	115.134	5.29	114.383	0.5	115.394	0.5	115.453	0.5	114.823	0.5	114.944	5.92	113.058	0.5	113.876	0.5	114.985
0.5	115.115	0.5	115.464	0.5	116.499	0.5	114.778	0.5	114.624	0.5	114.388	0.5	114.677	0.5	114.619	0.5	115.134	0.5	115.621	0.5	115.555	0.5	115.945	0.5	115.447	0.5	115.822	0.5	116.165	0.5	115.874	0.5	115.134	5.34	114.685	0.5	115.394	0.5	115.453	6.42	114.823	0.5	114.944	5.34	112.205	0.5	113.876	0.5	114.985
0.5	115.115	0.5	115.464	0.5	116.499	0.5	114.778	0.5	114.624	0.5	114.388	0.5	114.677	0.5	114.619	0.5	115.134	0.5	115.621	0.5	115.555	0.5	115.945	0.5	115.447	0.5	115.822	0.5	116.165	0.5	115.874	6.4	115.134	5.51	115.12	0.5	115.394	6.55	115.453	5.96	114.282	0.5	114.944	4.76	111.302	0.5	113.876	0.5	114.985
0.5	115.115	0.5	115.464	0.5	116.499	0.5	114.778	0.5	114.624	0.5	114.388	0.5	114.677	0.5	114.619	0.5	115.134	0.5	115.621	0.5	115.555	0.5	115.945	0.5	115.447	0.5	115.822	0.5	116.165	0.5	115.874	6.36	114.343	4.9	114.617	3.99	115.394	6.28	115.076	5.6	113.741	0.5	114.944	4.26	110.339	5.86	113.876	0.5	114.985
0.5	115.115	0.5	115.464	0.5	116.499	0.5	114.778	0.5	114.624	0.5	114.388	0.5	114.677	0.5	114.619	0.5	115.134	0.5	115.621	0.5	115.555	0.5	115.945	0.5	115.447	0.5	115.822	0.5	116.165	0.5	115.874	5.97	113.813	4.4	114.115	3.79	114.48	5.84	114.543	5.18	113.038	5.26	114.944	3.87	109.635	5.72	112.974	6.66	114.985
0.5	115.115	0.5	115.464	0.5	116.499	0.5	114.778	0.5	114.624	0.5	114.388	0.5	114.677	0.5	114.619	0.5	115.134	0.5	115.621	0.5	115.555	0.5	115.945	0.5	115.447	0.5	115.822	0.5	116.165	0.5	115.874	5.57	113.324	3.78	113.378	3.78	113.566	5.47	113.967	4.69	112.194	5.41	114.148	3.34	108.82	5.42	112.291	6.55	114.335
0.5	115.115	0.5	115.464	0.5	116.499	0.5	114.778	0.5	114.624	0.5	114.388	0.5	114.677	0.5	114.619	0.5	115.134	0.5	115.621	0.5	115.555	0.5	115.945	0.5	115.447	0.5	115.822	0.5	116.165	0.5	115.874	5.22	112.563	3.09	112.492	3.94	112.671	4.91	113.052	4.37	111.478	5.11	113.547	2.85	107.82	5.07	111.691	6.04	113.922
0.5	115.115	0.5	115.464	0.5	116.499	0.5	114.778	0.5	114.624	0.5	114.388	0.5	114.677	0.5	114.619	0.5	115.134	0.5	115.621	0.5	115.555	0.5	115.945	0.5	115.447	0.5	115.822	0.5	116.165	0.5	115.874	5	111.677	2.55	111.607	4.06	111.885	4.42	112.133	4.21	111.045	4.91	112.915	2.51	106.867	4.44	110.846	5.38	113.088
0.5	115.115	0.5	115.464	0.5	116.499	0.5	114.778	0.5	114.624	0.5	114.388	0.5	114.677	0.5	114.619	0.5	115.134	0.5	115.621	0.5	115.555	0.5	115.945	0.5	115.447	0.5	115.822	0.5	116.165	0.5	115.874	4.62	111.127	2.22	110.721	3.91	111.025	3.81	111.184	3.89	110.257	4.85	112.297	2.35	105.888	3.8	109.909	4.68	112.266
0.5	115.115	0.5	115.464	0.5	116.499	0.5	114.778	0.5	114.624	0.5	114.388	0.5	114.677	0.5	114.619	0.5	115.134	0.5	115.621	0.5	115.555	0.5	115.945	0.5	115.447	0.5	115.822	0.5	116.165	0.5	115.874	3.84	110.209	2.12	109.868	3.53	110.19	3.34	110.234	3.37	109.379	4.35	111.406	2.37	104.939	3.33	109.197	4.15	111.44
0.5	115.115	0.5	115.464	0.5	116.499	0.5	114.778	0.5	114.624	0.5	114.388	0.5	114.677	0.5	114.619	0.5	115.134	0.5	115.621	0.5	115.555	0.5	115.945	0.5	115.447	0.5	115.822	0.5	116.165	0.5	115.874	3.06	109.229	2.13	109.136	3.22	109.315	2.79	109.262	2.84	108.403	3.68	110.411	2.19	104.226	2.97	108.581	3.83	110.73
0.5	115.115	0.5	115.464	0.5	116.499	0.5	114.778	0.5	114.624	0.5	114.388	0.5	114.677	0.5	114.619	0.5	115.134	0.5	115.621	0.5	115.555	0.5	115.945	0.5	115.447	0.5	115.822	0.5	116.165	0.5	115.874	2.39	108.25	2.09	108.471	2.98	108.633	2.4	108.287	2.44	107.418	3.14	109.438	2.12	103.368	2.83	107.965	3.36	110.014
0.5	115.115	0.5	115.464	0.5	116.499	0.5	114.778	0.5	114.624	0.5	114.388	0.5	114.677	0.5	114.619	0.5	115.134	0.5	115.621	0.5	115.555	0.5	115.945	0.5	115.447	0.5	115.822	0.5	116.165	0.5	115.874	1.9	107.27	1.78	107.684	2.79	108.181	2.26	107.33	2.28	106.433	2.74	108.479	2.16	102.576	2.53	107.131	3.01	109.225
0.5	115.115	0.5	115.464	0.5	116.499	0.5	114.778	0.5	114.624	0.5	114.388	0.5	114.677	0.5	114.619	0.5	115.134	0.5	115.621	0.5	115.555	0.5	115.945	0.5	115.447	0.5	115.822	0.5	116.165	0.5	115.874	1.61	106.304	1.46	106.809	2.76	107.643	2.08	106.383	2.41	105.447	2.51	107.513	2.35	101.768	2.3	106.217	2.67	108.278
0.5	115.115	0.5	115.464	0.5	116.499	0.5	114.778	0.5	114.624	0.5	114.388	0.5	114.677	0.5	114.619	0.5	115.134	0.5	115.621	0.5	115.555	0.5	115.945	0.5	115.447	0.5	115.822	0.5	116.165	0.5	115.874	1.51	105.982	1.41	105.863	2.31	106.707	2.01	105.612	2.65	104.485	2.54	106.547	2.49	100.975	2.14	105.318	2.39	107.333
0.5	115.115	0.5	115.464	0.5	116.499	0.5	114.778	0.5	114.624	0.5	114.388	0.5	114.677	0.5	114.619	0.5	115.134	0.5	115.621	0.5	115.555	0.5	115.945	0.5	115.447	0.5	115.822	0.5	116.165	0.5	115.874	1.31	105.069	1.6	104.871	1.87	105.752	2.14	104.682	2.72	103.543	2.65	105.59	2.86	100.187	1.97	104.405	2.23	106.506
0.5	115.115	0.5	115.464	0.5	116.499	0.5	114.778	0.5	114.624	0.5	114.388	0.5	114.677	0.5	114.619	0.5	115.134	0.5	115.621	0.5	115.555	0.5	115.945	0.5	115.447	0.5	115.822	0.5	116.165	0.5	115.874	1.34	104.125	2.09	103.876	1.55	104.757	2.19	103.747	2.71	102.801	2.66	104.631	3.42	99.4	2.05	103.479	2.07	105.617
0.5	115.115	0.5	115.464	0.5	116.499	0.5	114.778	0.5	114.624	0.5	114.388	0.5	114.677	0.5	114.619	0.5	115.134	0.5	115.621	0.5	115.555	0.5	115.945	0.5	115.447	0.5	115.822	0.5	116.165	0.5	115.874	1.41	103.309	2.66	102.938	1.58	103.761	2.32	102.976	2.97	101.877	2.64	103.685	4.05	98.655	2.24	102.564	2.04	104.699
0.5	115.115	0.5	115.464	0.5	116.499	0.5	114.778	0.5	114.624	0.5	114.388	0.5	114.677	0.5	114.619	0.5	115.134	0.5	115.621	0.5	115.555	0.5	115.945	0.5	115.447	0.5	115.822	0.5	116.165	0.5	115.874	1.58	102.727	2.89	102.19	1.76	102.856	2.6	102.288	3.28	101.018	2.83	102.735	4.77	97.917	2.58	101.766	1.96	103.708
0.5	115.115	0.5	115.464	0.5	116.499	0.5	114.778	0.5	114.624	0.5	114.388	0.5	114.677	0.5	114.619	0.5	115.134	0.5	115.621	0.5	115.555	0.5	115.945	0.5	115.447	0.5	115.822	0.5	116.165	0.5	115.874	1.89	101.88	3.06	101.462	2.03	102.012	2.95	101.793	3.77	100.159	3.18	101.89	5.27	97.041	2.89	100.898	2.05	102.757
0.5	115.115	0.5	115.464	0.5	116.499	0.5	114.778	0.5	114.624	0.5	114.388	0.5	114.677	0.5	114.619	0.5	115.134	0.5	115.621	0.5	115.555	0.5	115.945	0.5	115.447	0.5	115.822	0.5	116.165	0.5	115.874	2.1	100.987	3.43	100.734	2.29	101.031	3.09	100.881	4.33	99.337	3.65	101.029	5.44	96.47	3.38	100.021	2.27	101.815
0.5	115.115	0.5	115.464	0.5	116.499	0.5	114.778	0.5	114.624	0.5	114.388	0.5	114.677	0.5	114.619	0.5	115.134	0.5	115.621	0.5	115.555	0.5	115.945	0.5	115.447	0.5	115.822	0.5	116.165	0.5	115.874	2.47	100.382	3.97	99.982	2.78	100.05	3.38	99.925	4.85	98.562	4.09	100.276	5.28	96.332	4.01	99.145	2.51	100.82
0.5	115.115	0.5	115.464	0.5	116.499	0.5	114.778	0.5	114.624	0.5	114.388	0.5	114.677	0.5	114.619	0.5	115.134	0.5	115.621	0.5	115.555	0.5	115.945	0.5	115.447	0.5	115.822	0.5	116.165	0.5	115.874	3.04	99.781	4.33	99.483	3.42	99.087	3.76	98.948	5.27	97.646	4.64	99.411	5.12	96.077	4.61	98.293	2.88	99.825
0.5	115.115	0.5	115.464	0.5	116.499	0.5	114.778	0.5	114.624	0.5	114.388	0.5	114.677	0.5	114.619	0.5	115.134	0.5	115.621	0.5	115.555	0.5	115.945	0.5	115.447	0.5	115.822	0.5	116.165	0.5	115.874	3.69	98.905	4.4	99.215	4.13	98.152	4.28	97.962	5.79	96.657	5.21	98.493	5.08	95.832	4.64	97.512	3.4	98.857
0.5	115.115	0.5	115.464	0.5	116.499	0.5	114.778	0.5	114.624	0.5	114.388	0.5	114.677	0.5	114.619	0.5	115.134	0.5	115.621	0.5	115.555	0.5	115.945	0.5	115.447	0.5	115.822	0.5	116.165	0.5	115.874	4.15	98.24	4.42	99.143	4.92	97.217	4.79	97.082	6.34	95.751	5.85	97.506	5.17	95.874	4.83	96.732	4.03	97.967
0.5	115.115	0.5	115.464	0.5	116.499	0.5	114.778	0.5	114.624	0.5	114.388	0.5	114.677	0.5	114.619	0.5	115.134	0.5	115.621	0.5	115.555	0.5	115.945	0.5	115.447	0.5	115.822	0.5	116.165	0.5	115.874	4.38	97.834	4.47	98.348	5.04	97.02	4.87	96.704	6.46	95.551	5.97	97.255	5.24	95.809	5.16	95.98	4.74	97.01
0.5	115.115	0.5	115.464	0.5	116.499	0.5	114.778	0.5	114.624	0.5	114.388	0.5	114.677	0.5	114.619	0.5	115.134	0.5	115.621	0.5	115.555	0.5	115.945	0.5	115.447	0.5	115.822	0.5	116.165	0.5	115.874	4.38	97.259	4.53	97.611	5.07	96.75	5.06	96.305	6.43	95.213	5.85	96.981	5.05	95.412	5.4	95.582	5.43	96.024
0.5	115.115	0.5	115.464	0.5	116.499	0.5	114.778	0.5	114.624	0.5	114.388	0.5	114.677	0.5	114.619	0.5	115.134	0.5	115.621	0.5	115.555	0.5	115.945	0.5	115.447	0.5	115.822	0.5	116.165	0.5	115.874	4.33	96.807	4.75	96.874	5.22	96.447	5.36	95.893	6.19	94.642	5.51	96.612	4.53	94.561	5.62	95.184	6.17	95.028
0.5	115.115	0.5	115.464	0.5	116.499	0.5	114.778	0.5	114.624	0.5	114.388	0.5	114.677	0.5	114.619	0.5	115.134	0.5	115.621	0.5	115.555	0.5	115.945	0.5	115.447	0.5	115.822	0.5	116.165	0.5	115.874	4.34	96.376	5.11	96.154	4.93	95.848	5.45	95.467	5.97	94.037	5.31	96.242	4.1	93.681	5.88	94.714	6.3	94.556
0.5	115.115	0.5	115.464	0.5	116.499	0.5	114.778	0.5	114.624	0.5	114.388	0.5	114.677	0.5	114.619	0.5	115.134	0.5	115.621	0.5	115.555	0.5	115.945	0.5	115.447	0.5	115.822	0.5	116.165	0.5	115.874	4.53	95.946	5.1	95.838	4.37	95.032	5.66	95.31	5.31	93.153	5.26	95.872	3.83	92.802	5.82	93.915	5.92	94.121
0.5	115.115	0.5	115.464	0.5	116.499	0.5	114.778	0.5	114.624	0.5	114.388	0.5	114.677	0.5	114.619	0.5	115.134	0.5	115.621	0.5	115.555	0.5	115.945	0.5	115.447	0.5	115.822	0.5	116.165	0.5	115.874	4.54	95.337	4.62	95.101	3.94	94.215	5.64	94.833	4.69	92.55	5.36	95.503	3.63	91.944	5.64	93.125	5.29	93.134
0.5	115.115	0.5	115.464	0.5	116.499	0.5	114.778	0.5	114.624	0.5	114.388	0.5	114.677	0.5	114.619	0.5	115.134	0.5	115.621	0.5	115.555	0.5	115.945	0.5	115.447	0.5	115.822	0.5	116.165	0.5	115.874	3.94	94.437	3.85	94.128	3.68	93.399	5.02	93.894	3.88	91.697	5.16	94.703	3.58	91.126	5.06	92.171	4.69	92.154
0.5	115.115	0.5	115.464	0.5	116.499	0.5	114.778	0.5	114.624	0.5	114.388	0.5	114.677	0.5	114.619	0.5	115.134	0.5	115.621	0.5	115.555	0.5	115.945	0.5	115.447	0.5	115.822	0.5	116.165	0.5	115.874	3.26	93.501	3.16	93.159	3.62	92.582	4.28	92.952	3.14	90.844	5.02	93.854	3.12	90.244	4.58	91.25	4.19	91.176
0.5	115.115	0.5	115.464	0.5	116.499	0.5	114.778	0.5	114.624	0.5	114.388	0.5	114.677	0.5	114.619	0.5	115.134	0.5	115.621	0.5	115.555	0.5	115.945	0.5	115.447	0.5	115.822	0.5	116.165	0.5	115.874	2.73	92.557	2.57	92.205	3.27	91.809	3.63	92.01	2.46	89.96	4.58	92.954	2.77	89.454	4.23	90.647	3.85	90.198
0.5	115.115	0.5	115.464	0.5	116.499	0.5	114.778	0.5	114.624	0.5	114.388	0.5	114.677	0.5	114.619	0.5	115.134	0.5	115.621	0.5	115.555	0.5	115.945	0.5	115.447	0.5	115.822	0.5	116.165	0.5	115.874	2.38	91.612	2.14	91.327	2.79	90.876	2.97	91.185	1.83	89.036	3.97	91.976	2.62	88.727	3.83	89.712	3.54	89.344
0.5	115.115	0.5	115.464	0.5	116.499	0.5	114.778	0.5	114.624	0.5	114.388	0.5	114.677	0.5	114.619	0.5	115.134	0.5	115.621	0.5	115.555	0.5	115.945	0.5	115.447	0.5	115.822	0.5	116.165	0.5	115.874	2.03	90.649	1.62	90.403	2.43	89.925	2.47	90.362	1.4	88.1	3.49	90.999	2.47	88.013	3.37	88.773	3.05	88.513
0.5	115.115	0.5	115.464	0.5	116.499	0.5	114.778	0.5	114.624	0.5	114.388	0.5	114.677	0.5	114.619	0.5	115.134	0.5	115.621	0.5	115.555	0.5	115.945	0.5	115.447	0.5	115.822	0.5	116.165	0.5	115.874	1.64	89.727	1.27	89.458	2.25	88.95	2.2	89.605	1.3	87.148	3.19	90.022	2.26	87.221	3	87.883	2.54	87.719
0.5	115.115	0.5	115.464	0.5	116.499	0.5	114.778	0.5	114.624	0.5	114.388	0.5	114.677	0.5	114.619	0.5	115.134	0.5	115.621	0.5	115.555	0.5	115.945	0.5	115.447	0.5	115.822	0.5	116.165	0.5	115.874	1.37	88.832	1.26	88.597	2.24	88.077	1.86	88.964	1.39	86.25	2.91	89.088	2.09	86.45	2.81	87.042	2.26	86.925
0.5	115.115	0.5	115.464	0.5	116.499	0.5	114.778	0.5	114.624	0.5	114.388	0.5	114.677	0.5	114.619	0.5	115.134	0.5	115.621	0.5	115.555	0.5	115.945	0.5	115.447	0.5	115.822	0.5	116.165	0.5	115.874	1.22	87.991	1.43	87.778	2.04	87.665	1.55	88.337	1.59	85.411	2.75	88.125	2.13	85.583	2.86	86.259	2.23	86.104
0.5	115.115	0.5	115.464	0.5	116.499	0.5	114.778	0.5	114.624	0.5	114.388	0.5	114.677	0.5	114.619	0.5	115.134	0.5	115.621	0.5	115.555	0.5	115.945	0.5	115.447	0.5	115.822	0.5	116.165	0.5	115.874	1.22	87.431	1.54	87.125	1.73	87.147	1.4	87.547	1.32	84.688	2.59	87.238	2.02	84.611	2.92	85.277	2.25	85.146
0.5	115.115	0.5	115.464	0.5	116.499	0.5	114.778	0.5	114.624	0.5	114.388	0.5	114.677	0.5	114.619	0.5	115.134	0.5	115.621	0.5	115.555	0.5	115.945	0.5	115.447	0.5	115.822	0.5	116.165	0.5	115.874	1.16	86.792	1.47	86.18	1.28	86.199	1.25	86.677	1.34	83.894	2.38	86.326	2.17	83.65	3.21	84.295	2.09	84.302
0.5	115.115	0.5	115.464	0.5	116.499	0.5	114.778	0.5	114.624	0.5	114.388	0.5	114.677	0.5	114.619	0.5	115.134	0.5	115.621	0.5	115.555	0.5	115.945	0.5	115.447	0.5	115.822	0.5	116.165	0.5	115.874	1.03	86.116	1.31	85.474	1.18	85.259	1.47	85.816	1.45	83.192	2.28	85.426	2.08	82.9	3.32	83.497	2.05	83.334
0.5	115.115	0.5	115.464	0.5	116.499	0.5	114.778	0.5	114.624	0.5	114.388	0.5	114.677	0.5	114.619	0.5	115.134	0.5	115.621	0.5	115.555	0.5	115.945	0.5	115.447	0.5	115.822	0.5	116.165	0.5	115.874	1.03	85.3	1.23	84.694	1.21	84.291	1.74	84.938	1.52	82.704	2.26	84.487	1.89	82.173	3.23	82.894	2.02	82.544
0.5	115.115	0.5	115.464	0.5	116.499	0.5	114.778	0.5	114.624	0.5	114.388	0.5	114.677	0.5	114.619	0.5	115.134	0.5	115.621	0.5	115.555	0.5	115.945	0.5	115.447	0.5	115.822	0.5	116.165	0.5	115.874	1.31	84.367	1.36	83.704	1.36	83.385	1.71	84.011	1.52	81.947	2.41	83.526	1.93	81.43	3.17	82.46	1.86	81.634
0.5	115.115	0.5	115.464	0.5	116.499	0.5	114.778	0.5	114.624	0.5	114.388	0.5	114.677	0.5	114.619	0.5	115.134	0.5	115.621	0.5	115.555	0.5	115.945	0.5	115.447	0.5	115.822	0.5	116.165	0.5	115.874	1.6	83.4	1.66	82.76	1.72	82.553	1.88	83.141	1.75	81.256	2.43	82.578	1.94	80.622	2.95	81.732	1.71	80.786
0.5	115.115	0.5	115.464	0.5	116.499	0.5	114.778	0.5	114.624	0.5	114.388	0.5	114.677	0.5	114.619	0.5	115.134	0.5	115.621	0.5	115.555	0.5	115.945	0.5	115.447	0.5	115.822	0.5	116.165	0.5	115.874	1.87	82.509	1.91	81.859	2.05	81.729	1.98	82.297	2	80.459	2.63	81.688	1.99	79.727	2.83	81.075	1.86	79.885
0.5	115.115	0.5	115.464	0.5	116.499	0.5	114.778	0.5	114.624	0.5	114.388	0.5	114.677	0.5	114.619	0.5	115.134	0.5	115.621	0.5	115.555	0.5	115.945	0.5	115.447	0.5	115.822	0.5	116.165	0.5	115.874	2.2	81.731	2.4	80.935	2.52	80.921	2.25	81.448	2.05	79.626	2.73	80.772	2.26	78.977	2.64	80.272	2.15	78.993
0.5	115.115	0.5	115.464	0.5	116.499	0.5	114.778	0.5	114.624	0.5	114.388	0.5	114.677	0.5	114.619	0.5	115.134	0.5	115.621	0.5	115.555	0.5	115.945	0.5	115.447	0.5	115.822	0.5	116.165	0.5	115.874	2.55	80.783	2.94	80.045	2.99	79.983	2.54	80.622	2.33	78.642	2.98	79.816	2.7	78.091	2.45	79.52	2.54	78.186
0.5	115.115	0.5	115.464	0.5	116.499	0.5	114.778	0.5	114.624	0.5	114.388	0.5	114.677	0.5	114.619	0.5	115.134	0.5	115.621	0.5	115.555	0.5	115.945	0.5	115.447	0.5	115.822	0.5	116.165	0.5	115.874	3.1	79.788	3.25	79.131	3.42	79.521	2.96	79.628	2.83	77.663	3.43	78.861	3.32	77.205	2.53	78.731	3.06	77.337
0.5	115.115	0.5	115.464	0.5	116.499	0.5	114.778	0.5	114.624	0.5	114.388	0.5	114.677	0.5	114.619	0.5	115.134	0.5	115.621	0.5	115.555	0.5	115.945	0.5	115.447	0.5	115.822	0.5	116.165	0.5	115.874	3.66	78.855	3.67	78.132	3.7	78.627	3.4	78.721	3.36	76.801	3.9	77.88	3.69	76.693	2.73	77.972	3.69	76.469
0.5	115.115	0.5	115.464	0.5	116.499	0.5	114.778	0.5	114.624	0.5	114.388	0.5	114.677	0.5	114.619	0.5	115.134	0.5	115.621	0.5	115.555	0.5	115.945	0.5	115.447	0.5	115.822	0.5	116.165	0.5	115.874	4.28	77.915	4.24	77.134	4.1	77.632	3.89	77.799	4.02	75.906	4.25	77.085	4.12	76.107	3.12	77.233	4.28	75.514
0.5	115.115	0.5	115.464	0.5	116.499	0.5	114.778	0.5	114.624	0.5	114.388	0.5	114.677	0.5	114.619	0.5	115.134	0.5	115.621	0.5	115.555	0.5	115.945	0.5	115.447	0.5	115.822	0.5	116.165	0.5	115.874	4.95	77.028	4.91	76.135	4.65	76.637	4.51	76.823	4.78	75.01	4.69	76.385	4.48	75.427	3.46	76.355	4.94	74.558
0.5	115.115	0.5	115.464	0.5	116.499	0.5	114.778	0.5	114.624	0.5	114.388	0.5	114.677	0.5	114.619	0.5	115.134	0.5	115.621	0.5	115.555	0.5	115.945	0.5	115.447	0.5	115.822	0.5	116.165	0.5	115.874	5.63	76.275	5.67	75.136	5.26	75.71	5.1	75.907	5.6	74.115	5.21	75.676	4.96	74.744	3.82	75.367	5.5	73.604
0.5	115.115	0.5	115.464	0.5	116.499	0.5	114.778	0.5	114.624	0.5	114.388	0.5	114.677	0.5	114.619	0.5	115.134	0.5	115.621	0.5	115.555	0.5	115.945	0.5	115.447	0.5	115.822	0.5	116.165	0.5	115.874	6.34	75.33	6.48	74.136	5.62	74.889	5.67	74.965	6.46	73.22	5.79	74.983	5.36	74.217	4.17	74.609	6.02	72.674
0.5	115.115	0.5	115.464	0.5	116.499	0.5	114.778	0.5	114.624	0.5	114.388	0.5	114.677	0.5	114.619	0.5	115.134	0.5	115.621	0.5	115.555	0.5	115.945	0.5	115.447	0.5	115.822	0.5	116.165	0.5	115.874	7.05	74.347	7.24	73.159	6.11	74.027	6.3	73.993	7.36	72.324	6.46	74.293	5.79	73.775	4.52	74.118	6.39	71.79
0.5	115.115	0.5	115.464	0.5	116.499	0.5	114.778	0.5	114.624	0.5	114.388	0.5	114.677	0.5	114.619	0.5	115.134	0.5	115.621	0.5	115.555	0.5	115.945	0.5	115.447	0.5	115.822	0.5	116.165	0.5	115.874	7.78	73.352	8	72.198	6.64	73.156	6.88	73.046	8.27	71.429	7.08	73.47	6.14	72.949	4.88	73.637	6.56	71.17
0.5	115.115	0.5	115.464	0.5	116.499	0.5	114.778	0.5	114.624	0.5	114.388	0.5	114.677	0.5	114.619	0.5	115.134	0.5	115.621	0.5	115.555	0.5	115.945	0.5	115.447	0.5	115.822	0.5	116.165	0.5	115.874	8.37	72.547	8.74	71.206	7.08	72.244	7.54	72.088	8.89	70.556	7.31	72.608	6.51	71.958	5	72.74	6.76	70.64
0.5	115.115	0.5	115.464	0.5	116.499	0.5	114.778	0.5	114.624	0.5	114.388	0.5	114.677	0.5	114.619	0.5	115.134	0.5	115.621	0.5	115.555	0.5	115.945	0.5	115.447	0.5	115.822	0.5	116.165	0.5	115.874	8.68	71.704	9.3	70.267	7.58	71.317	8.25	71.091	9.34	69.713	7.42	71.649	6.95	70.965	5.28	71.843	6.97	69.807
0.5	115.115	0.5	115.464	0.5	116.499	0.5	114.778	0.5	114.624	0.5	114.388	0.5	114.677	0.5	114.619	0.5	115.134	0.5	115.621	0.5	115.555	0.5	115.945	0.5	115.447	0.5	115.822	0.5	116.165	0.5	115.874	8.94	70.706	9.8	69.341	7.83	70.362	8.88	70.161	9.67	68.738	7.6	70.687	7.48	69.972	5.69	70.946	7.25	68.834
0.5	115.115	0.5	115.464	0.5	116.499	0.5	114.778	0.5	114.624	0.5	114.388	0.5	114.677	0.5	114.619	0.5	115.134	0.5	115.621	0.5	115.555	0.5	115.945	0.5	115.447	0.5	115.822	0.5	116.165	0.5	115.874	9.29	69.708	10.17	68.352	8.08	69.391	9.42	69.217	10.01	67.782	7.88	69.728	8.08	68.978	6.22	70.049	7.53	67.886
0.5	115.115	0.5	115.464	0.5	116.499	0.5	114.778	0.5	114.624	0.5	114.388	0.5	114.677	0.5	114.619	0.5	115.134	0.5	115.621	0.5	115.555	0.5	115.945	0.5	115.447	0.5	115.822	0.5	116.165	0.5	115.874	9.72	68.71	10.44	67.406	8.43	68.421	9.9	68.258	10.19	66.85	8.26	68.77	8.76	67.985	6.83	69.152	7.88	66.921
0.5	115.115	0.5	115.464	0.5	116.499	0.5	114.778	0.5	114.624	0.5	114.388	0.5	114.677	0.5	114.619	0.5	115.134	0.5	115.621	0.5	115.555	0.5	115.945	0.5	115.447	0.5	115.822	0.5	116.165	0.5	115.874	10.12	67.758	10.8	66.465	8.86	67.45	10.31	67.717	10.41	65.923	8.72	67.811	9.27	67.046	7.52	68.256	8.28	65.929
0.5	115.115	0.5	115.464	0.5	116.499	0.5	114.778	0.5	114.624	0.5	114.388	0.5	114.677	0.5	114.619	0.5	115.134	0.5	115.621	0.5	115.555	0.5	115.945	0.5	115.447	0.5	115.822	0.5	116.165	0.5	115.874	10.58	66.808	11.23	65.523	9.37	66.479	10.67	66.776	10.7	64.997	9.26	66.853	9.75	66.128	7.72	67.318	8.54	65.054
0.5	115.115	0.5	115.464	0.5	116.499	0.5	114.778	0.5	114.624	0.5	114.388	0.5	114.677	0.5	114.619	0.5	115.134	0.5	115.621	0.5	115.555	0.5	115.945	0.5	115.447	0.5	115.822	0.5	116.165	0.5	115.874	10.92	65.857	11.66	64.557	9.95	65.509	11.09	65.818	11.05	64.021	9.86	65.895	10.11	65.29	8.01	66.378	8.7	64.266
0.5	115.115	0.5	115.464	0.5	116.499	0.5	114.778	0.5	114.624	0.5	114.388	0.5	114.677	0.5	114.619	0.5	115.134	0.5	115.621	0.5	115.555	0.5	115.945	0.5	115.447	0.5	115.822	0.5	116.165	0.5	115.874	11.35	64.865	12.14	63.592	10.48	64.556	11.55	64.861	11.46	63.021	10.52	64.936	10.48	64.529	8.42	65.412	9.01	63.414
0.5	115.115	0.5	115.464	0.5	116.499	0.5	114.778	0.5	114.624	0.5	114.388	0.5	114.677	0.5	114.619	0.5	115.134	0.5	115.621	0.5	115.555	0.5	115.945	0.5	115.447	0.5	115.822	0.5	116.165	0.5	115.874	11.84	63.872	12.68	62.626	11.02	63.615	11.84	63.904	11.9	62.059	11.02	64.167	10.96	63.664	8.81	64.479	9.41	62.562
0.5	115.115	0.5	115.464	0.5	116.499	0.5	114.778	0.5	114.624	0.5	114.388	0.5	114.677	0.5	114.619	0.5	115.134	0.5	115.621	0.5	115.555	0.5	115.945	0.5	115.447	0.5	115.822	0.5	116.165	0.5	115.874	12.38	62.88	12.98	61.654	11.6	62.684	12.19	62.942	12.37	61.109	11.48	63.456	11.49	62.799	9.2	63.559	9.88	61.71
0.5	115.115	0.5	115.464	0.5	116.499	0.5	114.778	0.5	114.624	0.5	114.388	0.5	114.677	0.5	114.619	0.5	115.134	0.5	115.621	0.5	115.555	0.5	115.945	0.5	115.447	0.5	115.822	0.5	116.165	0.5	115.874	12.92	61.898	13.28	60.667	12.2	61.778	12.6	61.979	12.8	60.149	11.92	62.482	12.08	61.935	9.67	62.64	10.38	60.875
0.5	115.115	0.5	115.464	0.5	116.499	0.5	114.778	0.5	114.624	0.5	114.388	0.5	114.677	0.5	114.619	0.5	115.134	0.5	115.621	0.5	115.555	0.5	115.945	0.5	115.447	0.5	115.822	0.5	116.165	0.5	115.874	13.09	61.045	13.37	59.792	12.82	60.881	13.02	61.001	13.04	59.23	12.42	61.507	12.55	61.075	10.19	61.711	10.39	60.155
0.5	115.115	0.5	115.464	0.5	116.499	0.5	114.778	0.5	114.624	0.5	114.388	0.5	114.677	0.5	114.619	0.5	115.134	0.5	115.621	0.5	115.555	0.5	115.945	0.5	115.447	0.5	115.822	0.5	116.165	0.5	115.874	13.06	60.226	13.11	59.07	12.92	60.105	13.49	60.022	13.17	58.364	12.58	60.674	12.56	60.429	10.5	60.956	10.48	59.435
0.5	115.115	0.5	115.464	0.5	116.499	0.5	114.778	0.5	114.624	0.5	114.388	0.5	114.677	0.5	114.619	0.5	115.134	0.5	115.621	0.5	115.555	0.5	115.945	0.5	115.447	0.5	115.822	0.5	116.165	0.5	115.874	12.64	59.422	12.92	58.349	13	59.423	14.01	59.043	13.14	57.683	12.66	59.875	12.81	59.845	10.83	60.245	10.65	58.716
0.5	115.115	0.5	115.464	0.5	116.499	0.5	114.778	0.5	114.624	0.5	114.388	0.5	114.677	0.5	114.619	0.5	115.134	0.5	115.621	0.5	115.555	0.5	115.945	0.5	115.447	0.5	115.822	0.5	116.165	0.5	115.874	12.2	58.448	12.78	57.607	12.89	58.6	13.61	58.215	12.99	57.175	12.73	59.053	12.98	59.212	11.22	59.534	10.91	57.996
0.5	115.115	0.5	115.464	0.5	116.499	0.5	114.778	0.5	114.624	0.5	114.388	0.5	114.677	0.5	114.619	0.5	115.134	0.5	115.621	0.5	115.555	0.5	115.945	0.5	115.447	0.5	115.822	0.5	116.165	0.5	115.874	11.81	57.474	12.69	56.836	12.44	57.601	13.1	57.241	12.9	56.667	12.48	58.338	13.11	58.641	11.62	58.891	11.24	57.276
0.5	115.115	0.5	115.464	0.5	116.499	0.5	114.778	0.5	114.624	0.5	114.388	0.5	114.677	0.5	114.619	0.5	115.134	0.5	115.621	0.5	115.555	0.5	115.945	0.5	115.447	0.5	115.822	0.5	116.165	0.5	115.874	11.49	56.5	12.49	55.901	12.05	56.602	12.66	56.263	12.88	56.16	12.01	57.397	13.25	58.001	11.88	58.363	11.57	56.623
0.5	115.115	0.5	115.464	6.78	116.499	0.5	114.778	0.5	114.624	0.5	114.388	0.5	114.677	0.5	114.619	0.5	115.134	0.5	115.621	0.5	115.555	0.5	115.945	0.5	115.447	0.5	115.822	0.5	116.165	0.5	115.874	11.21	55.528	12.29	54.911	11.8	55.789	12.27	55.286	12.94	55.652	11.6	56.457	12.99	57.194	11.83	57.528	11.72	56.187
0.5	115.115	0.5	115.464	6.79	115.592	0.5	114.778	0.5	114.624	0.5	114.388	0.5	114.677	0.5	114.619	0.5	115.134	0.5	115.621	0.5	115.555	0.5	115.945	0.5	115.447	0.5	115.822	0.5	116.165	0.5	115.874	10.92	54.549	12.16	53.92	11.62	54.978	11.8	54.306	12.82	54.971	11.27	55.516	12.57	56.198	11.7	56.619	11.94	55.751
0.5	115.115	0.5	115.464	6.84	114.855	0.5	114.778	0.5	114.624	0.5	114.388	0.5	114.677	0.5	114.619	0.5	115.134	0.5	115.621	0.5	115.555	0.5	115.945	0.5	115.447	0.5	115.822	0.5	116.165	0.5	115.874	10.64	53.558	11.9	53.014	11.52	54.168	11.35	53.324	12.45	53.997	11	54.575	12.2	55.2	11.41	55.655	12.03	55.457
6.1	115.115	5.71	115.464	6.42	114.137	0.5	114.778	0.5	114.624	6.1	114.388	0.5	114.677	0.5	114.619	0.5	115.134	0.5	115.621	0.5	115.555	0.5	115.945	0.5	115.447	0.5	115.822	0.5	116.165	5.74	115.874	10.43	52.567	11.5	52.255	11.5	53.358	10.96	52.343	11.97	53.048	10.78	53.632	11.71	54.232	10.94	54.661	11.78	54.715
6.07	114.402	5.76	114.586	6.07	113.391	0.5	114.778	5.73	114.624	6.06	114.222	0.5	114.677	0.5	114.619	0.5	115.134	0.5	115.621	0.5	115.555	0.5	115.945	0.5	115.447	0.5	115.822	0.5	116.165	5.98	115.117	10.31	51.574	11.06	51.377	11.56	52.548	10.64	51.361	11.51	52.083	10.25	52.683	11.13	53.269	10.54	53.668	11.4	53.849
5.68	113.472	5.76	113.681	5.54	112.514	0.5	114.778	5.89	113.967	5.55	113.928	0.5	114.677	0.5	114.619	0.5	115.134	0.5	115.621	0.5	115.555	0.5	115.945	0.5	115.447	0.5	115.822	5.72	116.165	6.34	114.36	10.21	50.576	10.7	50.5	11.58	51.678	10.4	50.38	11.1	51.118	9.78	51.736	10.6	52.287	10.21	52.674	11.09	52.983
5.24	112.719	5.79	113.022	5.1	111.631	6.17	114.778	5.86	113.467	4.98	113.571	6.74	114.677	0.5	114.619	0.5	115.134	0.5	115.621	0.5	115.555	0.5	115.945	0.5	115.447	0.5	115.822	5.68	115.199	6.26	113.493	10.2	49.579	10.41	49.628	11.49	50.717	10.13	49.396	10.77	50.153	9.39	50.789	10.14	51.305	9.93	51.684	10.85	52.117
4.85	112.045	5.71	112.63	4.61	110.747	6.17	113.871	5.75	113.331	4.53	113.214	6.73	114.607	0.5	114.619	0.5	115.134	0.5	115.621	0.5	115.555	0.5	115.945	0.5	115.447	0.5	115.822	5.81	114.357	5.78	112.883	10.14	48.615	10.11	48.749	11.46	49.75	9.94	48.411	10.52	49.188	9.07	49.841	9.76	50.322	9.7	50.701	10.69	51.25
4.61	111.372	5.43	112.033	4.02	109.752	5.64	112.959	5.57	112.97	4.25	112.949	6.47	114.048	0.5	114.619	0.5	115.134	0.5	115.621	0.5	115.555	0.5	115.945	0.5	115.447	6.4	115.822	6.04	113.883	5.31	112.209	10.22	47.904	9.86	47.822	11.38	48.784	9.82	47.428	10.34	48.223	8.85	48.894	9.45	49.34	9.55	49.719	10.61	50.384
4.53	110.698	5.29	111.436	3.58	108.757	5.24	112.065	4.92	112.019	4.19	112.913	6.12	113.53	0.5	114.619	0.5	115.134	0.5	115.621	0.5	115.555	0.5	115.945	0.5	115.447	6.32	115.25	6.38	113.638	4.7	111.331	10.2	46.924	9.69	46.895	11.27	47.817	9.71	46.451	10.19	47.293	8.72	47.947	9.12	48.401	9.49	48.736	10.62	49.518
4.3	109.982	5.05	110.714	3.29	107.769	4.92	111.151	4.33	111.1	4.4	113.082	5.64	112.729	0.5	114.619	0.5	115.134	0.5	115.621	0.5	115.555	0.5	115.945	0.5	115.447	6.33	114.443	6.48	113.334	4.05	110.617	10.22	45.928	9.62	45.967	11.2	46.862	9.7	45.474	10.12	46.366	8.61	47.038	8.87	47.467	9.52	47.757	10.69	48.65
3.67	109.092	4.44	109.78	3.01	106.839	4.36	110.19	3.79	110.22	4.81	113.332	5.07	111.807	0.5	114.619	0.5	115.134	0.5	115.621	0.5	115.555	0.5	115.945	0.5	115.447	6.15	113.765	6.19	113.107	3.51	109.902	10.25	44.94	9.64	45.04	11.17	45.922	9.77	44.5	10.05	45.476	8.57	46.143	8.72	46.533	9.45	46.862	10.68	47.697
3.15	108.155	3.8	108.818	2.89	106.003	3.85	109.271	3.24	109.223	4.88	113.321	4.56	110.923	0.5	114.619	0.5	115.134	0.5	115.621	0.5	115.555	0.5	115.945	0.5	115.447	5.69	113.181	5.8	112.624	3.14	109.187	10.36	43.952	9.7	44.079	11.22	44.983	9.87	43.538	9.97	44.64	8.63	45.248	8.66	45.599	9.43	46.007	10.69	46.715
2.7	107.266	3.31	107.855	2.85	105.017	3.38	108.389	2.77	108.239	4.49	112.692	3.98	110.108	5.02	114.619	0.5	115.134	0.5	115.621	0.5	115.555	0.5	115.945	0.5	115.447	5.18	112.314	5.06	111.723	2.69	108.317	10.56	42.965	9.82	43.089	11.33	44.028	10.05	42.567	9.93	43.737	8.8	44.35	8.71	44.665	9.5	45.152	10.77	45.73
2.4	106.409	2.98	106.897	2.89	104.088	2.96	107.408	2.45	107.268	3.9	111.785	3.37	109.141	5.4	114.695	0.5	115.134	6.36	115.621	5.95	115.555	0.5	115.945	0.5	115.447	4.65	111.461	4.37	110.833	2.19	107.329	10.84	41.977	10.02	42.099	11.47	43.037	10.27	41.583	9.93	42.767	9.01	43.382	8.86	43.731	9.66	44.297	10.92	44.745
2.31	105.563	2.63	105.922	2.95	103.103	2.75	106.427	2.24	106.299	3.45	110.877	2.86	108.154	5.95	115.166	0.5	115.134	6.23	114.846	6.55	116.092	0.5	115.945	7.07	115.447	4.12	110.69	3.73	109.943	1.87	106.377	11.09	41.08	10.07	41.242	11.69	42.046	10.58	40.598	10.01	41.797	9.22	42.448	9.07	42.82	9.91	43.442	11.07	43.784
2.36	104.678	2.42	104.927	3.22	102.136	2.46	105.468	1.97	105.34	3.17	110.127	2.4	107.204	6.42	115.539	0.5	115.134	6.36	114.251	6.3	115.71	0.5	115.945	7.02	114.558	3.73	109.919	3.23	109.054	1.76	105.466	11.34	40.25	10.15	40.414	11.88	41.14	10.96	39.614	10.19	40.827	9.51	41.495	9.3	41.959	10.22	42.566	11.24	42.832
2.58	103.714	2.23	103.945	3.66	101.211	2.4	104.513	2	104.382	3.22	109.625	1.98	106.248	5.99	114.931	5.86	115.134	6.28	113.42	5.97	115.164	7.54	115.945	6.61	113.785	3.35	109.059	2.8	108.275	1.55	104.502	11.52	39.389	10.17	39.644	11.99	40.221	11.22	38.813	10.24	39.952	9.88	40.542	9.62	41.099	10.55	41.599	11.44	41.867
2.96	102.808	2.2	102.985	4.23	100.305	2.49	103.615	2.16	103.61	2.69	108.689	1.82	105.291	5.56	114.343	5.91	114.588	6.22	112.96	5.66	114.537	7.24	115.477	5.97	112.955	2.88	108.095	2.23	107.598	1.54	103.523	11.51	38.519	10.16	38.822	11.84	39.287	11.38	38.153	10.3	39.114	10.25	39.636	10.03	40.238	10.94	40.632	11.71	40.902
3.21	101.975	2.44	102.028	4.26	99.856	2.73	102.806	2.38	102.647	2.27	107.691	1.9	104.316	5.26	113.755	6.07	114.038	5.81	112.282	5.45	113.89	6.96	114.845	5.36	112.098	2.4	107.098	1.89	106.922	1.64	102.639	11.26	38.084	10.21	37.992	11.7	38.372	11.58	37.601	10.44	38.275	10.42	38.906	10.33	39.411	11.36	39.68	11.87	40.083
3.71	101.072	2.9	101.103	4.32	99.498	3.08	101.944	2.69	101.725	2.11	106.694	2.2	103.322	4.95	113.033	5.74	113.295	5.16	111.45	4.84	112.936	6.27	114.158	4.77	111.202	2.1	106.464	1.82	106.21	1.94	101.828	10.86	37.369	10.35	37.163	11.38	37.417	11.5	37.307	10.6	37.419	10.67	38.176	10.63	38.6	11.09	39.04	11.97	39.385
4.09	100.271	3.33	100.242	4.34	99.137	3.49	101.114	3.06	100.875	1.99	105.815	2.55	102.392	4.42	112.066	5.35	112.405	4.57	110.61	4.32	111.998	5.51	113.285	4.13	110.23	1.75	105.559	1.91	105.36	2.37	101.097	10.64	37.041	10.33	36.274	11.06	36.425	11.49	37.013	10.83	36.56	11.01	37.447	10.82	37.731	10.82	38.296	11.64	38.584
3.88	99.688	3.69	99.537	4.27	98.497	3.8	100.245	3.46	100.082	1.96	104.916	2.97	101.533	3.97	111.108	4.86	111.626	4.02	109.682	3.82	111.072	4.81	112.412	3.44	109.232	1.56	104.797	1.98	104.43	2.61	100.257	10.01	36.197	10.16	35.486	10.61	35.543	11.36	36.289	10.79	35.597	11.15	36.665	10.5	36.747	10.63	37.332	11.05	37.592
3.62	99.265	3.51	99.106	4.17	98.062	4.22	99.422	3.93	99.171	1.88	103.967	3.38	100.765	3.6	110.173	4.34	110.746	3.42	108.695	3.45	110.148	4.21	111.54	2.88	108.234	1.67	104.116	1.82	103.571	3.01	99.857	9.43	35.353	9.77	34.824	10.02	34.632	11.11	35.359	10.71	34.6	10.94	35.672	10.26	35.764	10.53	36.368	10.51	36.601
3.42	99.052	3.48	98.598	4.11	97.459	4.26	98.931	4.05	98.46	2.04	102.983	3.81	100.006	3.35	109.306	3.87	109.933	2.91	107.697	3.19	109.323	3.74	110.667	2.52	107.236	1.64	103.216	1.82	102.597	3.32	99.451	8.92	34.508	9.21	33.919	9.5	33.7	10.69	34.436	10.44	33.663	10.47	34.75	9.85	35.075	10.33	35.401	10.04	35.61
3.43	98.839	3.29	97.919	4.03	96.767	4.19	98.34	3.98	98.22	2.36	102.048	4.14	99.118	2.98	108.395	3.55	109.132	2.47	106.729	2.79	108.4	3.42	109.783	2.38	106.316	1.6	102.323	1.98	101.684	3.85	98.843	8.48	33.664	8.59	32.977	9.06	32.767	10.35	33.51	10.23	32.734	10.04	33.832	9.5	34.4	10.14	34.483	9.65	34.619
3.47	98.416	3.06	97.052	3.53	96.664	4.05	97.765	3.67	97.95	2.91	101.114	4.42	98.375	2.73	107.549	3.17	108.177	2.2	105.778	2.5	107.424	2.94	108.845	2.25	105.756	1.83	101.834	1.98	100.963	4.35	97.972	8.13	32.82	7.96	32.013	8.69	31.835	10.08	32.584	9.97	31.894	9.61	32.916	9.03	33.526	9.63	33.62	9.33	33.627
3.6	97.899	2.8	96.079	3.16	96.565	4.09	97.189	3.41	97.867	3.56	100.224	4.48	97.733	2.63	106.661	2.8	107.244	2	104.83	2.47	106.448	2.52	107.855	2.14	104.855	2.02	100.975	2.17	100.257	4.83	97.071	7.88	31.976	7.41	31.05	8.36	30.903	9.62	31.678	9.48	31.139	9.23	32.011	8.59	32.622	9.03	32.751	9.08	32.638
3.67	97.656	2.73	95.132	2.93	96.48	4.22	96.745	3.35	97.771	4.29	99.352	4.29	97.337	2.67	105.752	2.59	106.25	1.9	103.863	2.53	105.565	2.15	106.876	2.1	103.956	2.38	100.01	2.58	99.481	4.47	96.521	7.71	31.131	6.94	30.087	7.94	29.955	8.94	30.705	9.06	30.384	8.89	31.131	8.13	31.719	8.47	31.899	8.79	31.75
3.83	97.489	2.69	94.347	2.71	96.498	4.09	96.582	3.32	97.606	4.39	99.003	4.28	96.941	2.85	104.822	2.64	105.256	2.06	102.932	2.2	104.76	2.06	105.896	2.1	103.218	2.96	99.045	3.19	98.704	4.23	96.007	7.5	30.283	6.47	29.095	7.31	28.978	8.3	29.714	8.71	29.646	8.46	30.706	7.76	30.815	7.99	31.048	8.44	30.917
3.91	97.121	2.85	93.57	2.74	96.516	3.96	96.471	3.4	97.433	4.39	98.721	4.37	96.58	2.99	103.866	2.61	104.441	2.34	102.025	2.08	103.891	1.98	104.925	2.21	102.491	3.58	98.142	3.92	97.927	4.13	95.528	7.36	29.396	6.08	28.103	6.75	28.002	7.7	28.748	8.09	28.724	7.72	29.831	7.4	29.887	7.58	30.248	8.16	30.099
3.91	96.718	2.67	93.241	2.99	96.478	3.96	96.304	3.64	97.278	4.51	98.386	4.33	96.095	3.07	102.903	2.51	103.64	2.59	101.047	2.28	103.011	2	104.053	2.39	101.525	4.17	97.391	4.05	97.343	4.08	95.163	7.3	28.514	5.78	27.127	6.29	27.025	7.14	27.776	7.54	27.81	6.98	28.983	6.91	28.899	7.27	29.449	7.67	29.162
3.69	96.529	2.58	92.97	2.89	95.718	4.08	96.06	3.66	96.895	4.7	98.201	4.41	95.663	3.2	101.928	2.54	102.894	3.04	100.057	2.4	102.078	2.24	103.336	2.82	100.559	4.56	97.054	3.68	97.008	3.96	95.06	7.11	28.455	5.55	26.162	5.93	26.049	6.6	26.778	6.96	26.901	6.29	28.134	6.51	27.912	7.03	28.635	7.22	28.204
3.36	96.235	2.44	92.55	2.94	95.362	4.08	95.526	3.75	96.256	4.2	97.639	4.43	95.139	3.44	100.977	2.6	101.94	3.59	99.087	2.66	101.117	2.48	102.595	3.42	99.592	4.66	96.861	3.34	96.708	3.99	95.007	6.57	27.705	5.4	25.201	5.57	25.106	6.16	25.781	6.25	26.002	5.68	27.288	5.97	26.991	6.6	27.665	6.84	27.315
3.08	95.542	2.33	92.383	2.99	94.942	3.95	94.741	3.69	95.275	3.68	96.725	4.13	94.262	3.87	100.026	2.88	101.064	4.2	98.142	3.07	100.133	2.76	101.646	4.11	98.656	4.52	96.233	3.21	96.416	3.85	94.297	5.96	26.806	5.4	24.24	5.35	24.163	5.81	24.798	5.63	25.103	5.17	26.441	5.44	26.098	6.27	26.696	6.51	26.577
2.86	94.768	2.47	92.21	2.84	94.013	3.89	94.101	3.57	94.377	3.32	95.81	4.01	93.385	4.44	99.093	3.37	100.15	4.38	97.547	3.64	99.156	3.23	100.727	4.4	97.839	4.36	95.501	3.3	96.142	3.73	93.492	5.43	25.871	5.33	23.352	5.22	23.229	5.57	23.826	5.1	24.204	4.69	25.535	5	25.247	6.07	25.726	6.24	25.828
2.88	93.993	2.59	91.953	2.95	93.054	3.58	93.746	3.35	93.569	3.16	94.895	3.68	92.649	4.71	98.263	4	99.234	4.43	97.259	4.32	98.212	3.85	99.817	4.46	97.09	4.03	94.78	3.61	95.868	3.37	92.603	5.01	24.937	5.13	22.534	4.94	22.335	5.17	22.876	4.69	23.305	4.28	24.579	4.52	24.378	5.99	24.759	5.72	25.026
3.12	93.23	2.56	91.027	3.09	92.091	3.27	93.278	3.31	92.748	3.08	94.193	3.27	91.775	5.08	97.441	4.61	98.323	4.56	96.84	4.59	97.653	4.56	98.93	4.6	96.428	3.53	94.044	3.91	95.498	3.21	91.714	4.73	24.002	4.86	21.642	4.69	21.424	4.89	21.927	4.43	22.408	4.06	23.656	4.15	23.494	5.88	23.777	5.16	24.183
3.34	92.558	2.75	90.137	3.22	91.241	2.72	92.633	3.1	91.944	3.14	93.52	3	90.891	5.32	96.533	5.31	97.412	4.1	96.08	4.78	97.296	5.03	98.26	4.73	95.766	3.18	93.171	3.32	94.519	3.08	90.909	4.6	23.055	4.78	20.69	4.6	20.514	4.77	20.978	4.21	21.468	3.93	22.773	3.91	22.599	5.6	22.973	4.59	23.287
3.59	91.726	2.86	89.404	2.86	90.376	2.22	92.063	3.05	91.116	3.24	92.746	2.65	90.054	5.53	95.896	5.28	96.978	3.75	95.359	5.22	97.32	4.95	98.019	4.59	95.459	2.63	92.287	2.7	93.608	2.61	90.35	4.62	22.104	4.89	19.694	4.52	19.631	4.81	20.029	4.14	20.49	3.65	21.836	3.87	21.704	5.18	22.086	4.15	22.391
3.47	90.9	2.77	88.718	2.54	89.492	1.91	91.447	2.92	90.162	2.95	91.871	2.2	89.279	4.83	95.086	4.59	96.175	3.58	94.639	5.12	96.911	5.02	97.795	4.44	95.211	2.21	91.448	2.2	92.743	2.07	89.581	4.79	21.152	4.97	18.73	4.5	18.702	5.01	19.085	4.08	19.521	3.57	20.898	3.91	20.817	4.86	21.211	3.87	21.495
3.32	90.077	2.23	87.9	2.27	88.595	1.64	90.951	2.44	89.388	2.64	90.936	1.59	88.461	4.04	94.147	3.86	95.245	3.45	94.02	4.95	96.409	5.11	97.65	3.9	94.436	2.05	90.588	1.85	91.981	1.5	88.638	4.75	20.254	5.09	17.776	4.46	17.734	5.26	18.177	4.19	18.556	3.64	19.945	4.04	19.94	4.7	20.332	3.74	20.667
2.98	89.429	1.85	87.08	1.96	87.664	1.59	90.128	1.71	88.46	2.33	90.134	1.08	87.878	3.32	93.239	3.22	94.313	3.31	93.201	4.46	95.611	5.28	97.412	3.41	93.588	1.82	89.605	1.72	91.055	1.19	87.689	4.71	19.306	5.19	16.913	4.46	16.746	5.26	17.424	4.39	17.603	3.61	19.032	4.03	19.12	4.67	19.439	3.52	19.784
2.54	88.894	1.3	86.613	1.58	86.776	1.61	89.216	1.14	87.506	1.96	89.303	0.72	87.381	2.75	92.392	2.71	93.391	2.95	92.567	3.77	94.63	4.79	96.462	3.02	92.719	1.7	88.694	1.68	90.151	1.05	87.046	4.64	18.313	5.21	16.113	4.55	15.798	5.42	16.671	4.75	16.65	3.69	18.127	4.06	18.219	4.8	18.545	3.53	18.825
2.15	88.127	0.93	86.16	1.1	85.853	1.92	88.282	0.91	86.572	1.56	88.389	0.64	86.945	2.15	91.414	2.41	92.468	2.79	91.892	3.21	93.648	4.2	95.539	2.4	91.813	1.64	87.924	1.56	89.381	0.93	86.41	4.74	17.323	5.3	15.274	4.77	14.865	5.71	15.918	5.22	15.741	3.97	17.223	4.15	17.231	4.96	17.601	3.77	17.998
1.73	87.186	0.89	85.671	0.98	84.974	2.22	87.393	0.82	85.785	1.33	87.481	0.97	86.45	1.74	90.442	2.36	91.543	2.33	91.044	2.82	92.666	3.42	94.657	1.97	90.905	1.56	87.367	1.57	89.019	0.99	85.63
1.48	86.217	0.93	85.205	1.11	84.109	2.41	86.737	0.83	85.059	1.12	86.688	0.93	85.758	1.6	89.472	2.18	90.685	1.75	90.087	2.76	91.899	2.72	93.773	1.8	90.031	1.31	86.942	1.1	88.25	1	84.707
1.1	85.57	0.96	84.283	1.27	83.233	1.93	85.922	0.85	84.201	0.9	85.743	1.07	84.874	1.48	88.556	2.07	89.826	1.36	89.16	2.44	91.005	2.11	92.84	1.7	89.242	1.12	86.406	0.77	87.309	0.97	83.828
1.06	84.854	0.97	83.681	1.61	82.31	1.72	85.104	0.99	83.3	0.97	84.755	1.44	83.881	1.43	87.66	1.98	88.908	1.14	88.303	2.28	90.189	1.65	91.856	1.67	88.333	1.08	85.722	0.89	86.399	0.86	82.961
1.07	84.218	0.94	83.482	1.42	81.835	1.47	84.321	1.43	82.476	1.41	83.766	1.74	83.036	1.41	86.696	1.71	88.311	1.08	87.473	2.15	89.697	1.45	90.876	1.5	87.43	0.92	84.94	0.94	85.59	1.14	82.105
1.24	83.273	1.04	83.178	1.42	81.346	1.35	83.441	1.15	81.941	1.81	82.948	1.92	82.11	1.25	85.807	1.59	87.622	1.05	86.604	1.79	88.842	1.52	89.928	1	86.442	0.8	84.397	0.93	84.647	1.1	81.158
1.11	82.614	0.99	82.424	1.47	80.647	1.24	82.664	0.98	81.138	1.74	82.443	2.11	81.156	1.36	84.838	1.54	86.908	0.84	85.866	1.36	88.124	1.43	89.119	0.88	85.442	0.87	83.738	1.21	83.675	1.21	80.209
1.19	82.086	1.08	81.792	1.16	79.677	1.2	81.993	1.06	80.305	1.62	81.878	2.35	80.239	1.26	84.087	1.46	85.931	0.85	85.066	0.98	87.396	1.13	88.155	0.94	84.561	1.01	83.05	1.7	82.804	1.68	79.261
1.19	81.327	1.32	81.312	0.97	78.764	1.09	81.5	1.11	79.469	1.06	81.101	2.83	79.323	1.28	83.289	1.46	85.098	0.93	84.269	0.63	86.568	0.8	87.343	0.96	83.749	0.89	82.669	2.02	81.902	2.21	78.308
1.45	80.72	1.34	80.383	1.08	77.837	1.31	81.218	1.47	78.582	0.87	80.323	3.27	78.393	1.26	82.295	1.31	84.272	1.16	83.312	0.66	85.653	0.68	86.417	0.92	82.78	0.82	82.062	2.29	80.962	2.63	77.521
1.45	79.775	1.44	79.404	1.5	76.9	1.39	80.611	1.52	77.99	1.13	79.546	3.76	77.456	1.46	81.37	1.34	83.327	1.14	82.649	0.99	84.654	0.95	85.555	1.1	81.962	0.76	81.17	2.67	80.081	3.19	76.765
1.54	78.978	1.6	78.441	2.16	75.998	1.16	79.827	1.68	77.225	1.49	78.705	4.39	76.519	1.74	80.56	1.6	82.419	0.96	81.876	1.15	83.744	1.26	84.779	1.49	81.157	1.09	80.259	2.99	79.137	3.77	76
1.91	78.217	1.92	77.479	2.44	75.694	0.94	79.121	2.05	76.578	1.66	77.883	4.86	75.585	2.2	79.668	1.84	81.712	0.91	80.993	1.43	82.781	1.27	83.878	1.73	80.609	1.63	79.421	3.41	78.154	4.4	75.326
1.93	77.246	2.5	76.517	2.98	75.068	0.83	78.379	2.6	75.972	1.97	76.911	5.37	74.614	2.81	78.711	2.19	81.034	1.24	80.079	1.51	81.845	1.41	82.885	1.93	79.752	2.02	78.624	3.94	77.19	5.12	74.578
2.24	76.258	3.15	75.616	3.56	74.478	1.12	77.472	3.25	75.419	2.37	75.939	5.94	73.645	3.55	77.746	2.55	80.266	1.66	79.198	1.87	80.912	1.66	81.994	2.34	78.774	2.48	77.847	4.52	76.256	5.85	73.755
2.78	75.27	3.88	74.764	4.12	74.013	1.29	76.555	3.95	74.816	2.74	75.076	6.4	72.761	4.05	76.933	2.92	79.366	2.03	78.323	2.36	80.03	2.13	81.115	2.86	77.831	3.1	77.057	5.15	75.34	6.55	72.813
3.33	74.355	4.53	73.9	4.77	73.578	1.58	75.667	4.53	74.257	3.28	74.229	6.87	71.91	4.31	75.965	3.3	78.476	2.44	77.496	2.79	79.106	2.56	80.225	3.18	77.229	3.76	76.228	5.85	74.431	7.08	71.847
3.47	73.63	5.09	72.952	5.44	73.027	1.83	75.124	5.04	73.466	3.89	73.469	7.44	71.059	4.73	74.997	3.68	77.574	2.75	76.679	3.16	78.234	3.07	79.263	3.57	76.552	4.52	75.398	6.62	73.523	7.6	70.875
3.66	73.012	5.73	72.051	6.19	72.345	2.36	74.582	5.58	72.598	4.61	72.72	8.13	70.101	5.27	74.029	4.18	76.683	3.15	75.899	3.59	77.435	3.47	78.451	4.12	75.871	5.33	74.569	7.43	72.614	8.15	69.975
3.89	72.403	6.39	71.267	6.81	71.641	3.06	74.041	6	71.741	5.39	71.971	8.88	69.123	5.91	73.061	4.76	75.773	3.67	75.228	4.15	76.63	4.02	77.636	4.79	75.19	5.97	73.739	8.13	71.842	8.64	69.295
4.15	71.646	7.12	70.482	7.3	70.703	3.86	73.395	6.55	70.809	6.24	71.222	9.66	68.148	6.44	72.204	5.32	74.805	4.32	74.556	4.59	75.889	4.62	76.711	5.55	74.509	6.69	72.908	8.63	70.883	9.13	68.636
4.55	70.896	7.9	69.698	7.88	69.747	4.57	72.66	7.18	69.876	7.11	70.473	10.23	67.228	6.96	71.428	5.91	73.866	5.06	73.836	4.89	75.029	5.25	75.737	6.32	73.644	7.45	72.065	9.21	69.924	9.66	67.832
5.09	70.146	8.72	68.914	8.53	68.792	5.26	71.925	7.88	68.943	7.82	69.7	10.84	66.268	7.51	70.61	6.58	72.926	5.85	73.059	5.24	74.051	5.89	74.751	6.75	72.747	8.15	71.113	9.85	68.965	10.11	66.913
5.72	69.396	9.46	68.024	9.24	67.837	5.82	71.065	8.63	68.01	8.39	68.895	11.22	65.294	8.06	69.628	7.3	71.997	6.69	72.283	5.71	73.074	6.53	73.778	7.2	71.865	8.6	70.209	10.53	68.006	10.55	65.928
6.44	68.646	10.19	67.074	9.99	66.882	6.3	70.102	9.42	67.077	8.89	68.124	11.5	64.328	8.61	68.668	7.97	71.055	7.4	71.54	6.29	72.096	7.18	72.862	7.74	70.982	9.09	69.295	11.06	67.024	11.01	64.945
7.21	67.896	10.82	66.123	10.77	65.927	6.85	69.146	10.25	66.143	9.35	67.164	11.83	63.371	9.14	67.734	8.57	70.111	7.81	70.634	6.94	71.119	7.87	71.874	8.36	70.1	9.66	68.382	11.6	66.035	11.45	63.969
7.94	67.259	11.24	65.173	11.59	64.971	7.49	68.192	10.93	65.24	9.85	66.18	12.02	62.48	9.73	66.801	9.23	69.168	8.23	69.647	7.67	70.141	8.57	70.882	8.75	69.292	10.14	67.514	11.98	65.069	11.95	62.993
8.63	66.673	11.72	64.224	12.12	64.022	8.18	67.239	11.42	64.413	10.41	65.195	11.98	61.681	10.38	65.868	9.88	68.193	8.73	68.661	8.42	69.159	9.13	69.947	9.21	68.489	10.66	66.655	12.25	64.117	12.51	62.018
9.37	65.971	12.25	63.274	12.68	63.074	8.89	66.322	11.94	63.581	10.89	64.209	12.01	60.883	11.03	64.94	10.45	67.24	9.3	67.674	9.15	68.163	9.75	69.012	9.74	67.686	11.07	65.665	12.59	63.165	13.11	61.042
10.15	65.269	12.84	62.324	12.86	62.305	9.59	65.464	12.24	62.96	11.32	63.223	12	60.142	11.51	64.067	11.04	66.291	9.93	66.688	9.93	67.167	10.3	68.179	10.33	66.811	11.53	64.674	12.96	62.203	13.21	60.403
10.96	64.566	13.14	61.499	13.12	61.375	10.06	64.666	12.54	62.395	11.81	62.275	11.96	59.448	11.99	63.252	11.68	65.342	10.54	65.755	10.73	66.171	10.86	67.285	10.97	65.911	11.95	63.693	13.1	61.385	13.03	59.774
11.43	64.256	13.3	60.645	13.45	60.406	10.79	64.03	12.9	61.758	12.37	61.365	12	58.753	12.44	62.341	12.16	64.391	11.18	64.811	11.56	65.175	11.21	66.327	11.66	65.011	12.31	62.709	13.02	60.682	12.76	59.276
11.77	64.046	13.16	59.848	13.84	59.437	11.46	63.221	13.24	60.781	12.77	60.511	12.09	58.11	12.82	61.401	12.53	63.421	11.82	63.863	12.3	64.207	11.62	65.37	12.31	64.114	12.72	61.731	12.93	59.857	12.47	58.595
12.21	63.253	13.08	59.051	14.29	58.467	12.13	62.44	13.38	60.011	12.84	59.763	12.25	57.498	13.18	60.45	12.96	62.452	12.47	62.985	12.81	63.303	12.1	64.413	12.73	63.233	13.13	60.778	12.96	58.977	12.18	57.782
12.7	62.46	13.08	58.254	14.4	57.757	12.4	61.753	13.52	59.291	12.98	59.016	12.46	56.878	13.51	59.561	13.37	61.596	13.04	62.165	13.37	62.402	12.55	63.516	13.08	62.391	13.56	59.865	13.07	58.096	11.88	56.848
13.13	61.495	13.14	57.444	14.29	57.053	12.51	61.144	13.58	58.529	13.13	58.258	12.02	55.917	13.55	58.855	13.47	60.869	13.45	61.256	13.91	61.478	12.99	62.581	13.29	61.551	13.75	59.226	13.24	57.216	11.61	55.867
13.42	60.686	13.23	56.63	13.82	56.058	12.68	60.535	13.6	57.763	13.27	57.487	11.64	54.957	13.56	58.165	13.6	60.125	13.65	60.276	14.26	60.54	13.39	61.755	13.31	60.737	13.79	58.504	12.98	56.379	11.42	54.887
13.72	59.938	12.82	55.757	13.4	55.068	12.92	59.925	13.16	56.843	13.24	56.661	11.34	53.997	13.41	57.42	13.6	59.296	13.9	59.276	14.44	59.746	13.53	61.048	13.34	59.89	13.84	57.682	12.68	55.516	11.31	53.906
13.87	59.105	12.4	54.907	12.99	54.085	13.23	59.316	12.62	55.877	12.96	55.758	11.11	53.036	12.93	56.433	13.73	58.535	13.96	58.4	14.68	58.952	13.73	60.34	13.36	58.987	13.69	56.884	12.45	54.653	11.26	52.934
13.42	58.134	12.04	54.057	12.52	53.094	13.59	58.707	12.12	54.899	12.61	54.817	10.95	52.076	12.5	55.446	13.61	57.631	13.87	57.53	14.71	58.133	13.86	59.564	13.45	58.082	13.52	56.103	12.11	53.761	11.24	51.984
13	57.174	11.73	53.22	12.07	52.097	13.33	57.831	11.68	53.921	12.22	53.869	10.81	51.142	12.13	54.46	13.11	56.666	13.85	56.661	14.32	57.197	13.94	58.719	13.47	57.193	13.4	55.352	11.71	52.851	11.18	51.048
12.62	56.227	11.4	52.379	11.68	51.1	12.88	56.857	11.3	52.943	11.89	52.921	10.71	50.204	11.79	53.494	12.66	55.701	13.4	55.702	13.8	56.266	14.09	57.874	13.3	56.287	13.02	54.495	11.34	51.867	11.05	50.193
12.3	55.279	11.13	51.51	11.31	50.109	12.52	55.882	10.99	51.965	11.63	51.973	10.65	49.251	11.53	52.527	12.27	54.736	12.91	54.729	13.26	55.324	14.02	57.007	12.84	55.338	12.42	53.567	11.05	50.883	10.99	49.336
11.98	54.325	10.91	50.581	10.99	49.119	12.03	54.919	10.76	50.986	11.45	51.025	10.66	48.298	11.33	51.561	11.95	53.771	12.44	53.759	12.73	54.346	13.58	56.038	12.4	54.35	11.83	52.66	10.81	49.903	10.66	48.426
11.67	53.374	10.74	49.619	10.75	48.129	11.58	53.96	10.61	50.008	11.28	50.086	10.77	47.346	11.22	50.595	11.64	52.814	12.03	52.789	12.26	53.369	13.15	55.086	12.03	53.361	11.27	51.778	10.57	48.944	10.41	47.516
11.42	52.424	10.66	48.656	10.57	47.141	11.19	53.001	10.55	49.03	11.15	49.151	10.88	46.43	11.17	49.628	11.38	51.821	11.68	51.818	11.85	52.392	12.78	54.146	11.72	52.373	10.77	50.897	10.41	47.985	10.24	46.606
11.25	51.474	10.66	47.694	10.47	46.159	10.87	52.042	10.56	48.052	11.1	48.217	11.07	45.517	11.03	48.642	11.19	50.829	11.41	50.848	11.49	51.417	12.46	53.205	11.48	51.383	10.34	50.015	10.29	47.026	10.16	45.696
11.16	50.54	10.66	46.777	10.44	45.177	10.63	51.083	10.67	47.074	11.13	47.282	11.27	44.597	10.92	47.663	11.08	49.837	11.16	49.906	11.14	50.449	12.21	52.265	11.25	50.394	9.98	49.134	10.21	46.068	10.14	44.791
11.13	49.706	10.73	45.866	10.51	44.195	10.45	50.131	10.85	46.096	11.24	46.347	11.28	43.716	10.9	46.684	11.02	48.852	10.94	48.939	10.87	49.481	11.79	51.357	11.06	49.41	9.69	48.252	10.17	45.123	10.16	43.896
11.03	48.749	10.84	44.929	10.65	43.214	10.26	49.216	11.1	45.124	11.38	45.391	11.34	42.842	10.96	45.705	10.93	47.893	10.79	47.966	10.68	48.514	11.38	50.432	10.93	48.426	9.5	47.37	10.19	44.194	10.16	42.915
10.96	47.756	10.96	43.986	10.88	42.235	10.15	48.3	11.35	44.178	11.48	44.397	11.49	41.968	11.11	44.726	10.9	46.941	10.73	46.993	10.57	47.546	11.04	49.506	10.77	47.444	9.38	46.477	10.29	43.265	10.24	41.924
10.95	46.762	10.99	43.102	11.12	41.236	10.13	47.371	11.67	43.232	11.65	43.399	11.42	41.266	11.33	43.747	10.92	46.026	10.76	46.02	10.54	46.579	10.77	48.581	10.63	46.478	9.21	45.482	10.45	42.35	10.4	40.932
10.98	45.774	10.92	42.126	11.43	40.237	10.13	46.455	11.85	42.493	11.88	42.401	11.11	40.792	11.58	42.771	10.97	45.256	10.83	45.055	10.6	45.611	10.58	47.656	10.58	45.512	9.14	44.49	10.56	41.547	10.64	39.942
10.98	44.903	10.93	41.134	11.81	39.238	10.01	45.574	11.75	42.2	11.98	41.469	10.87	40.319	11.82	41.814	11.07	44.481	10.87	44.077	10.74	44.644	10.48	46.731	10.6	44.546	9.12	43.513	10.6	40.703	10.93	38.965
10.98	44.022	10.9	40.208	12.05	38.32	9.99	44.693	12.06	41.228	11.96	40.601	10.81	39.683	11.87	41.056	11.16	43.514	11	43.098	10.96	43.676	10.4	45.762	10.71	43.58	9.2	42.536	10.47	39.788	10.97	38.124
11.06	43.036	10.81	39.315	12.13	37.501	10.07	43.745	12.15	40.353	11.95	39.807	10.47	38.816	11.96	40.319	11.33	42.546	11.21	42.119	11.04	42.73	10.28	44.765	10.91	42.615	9.38	41.56	10.43	38.873	10.91	37.399
11.23	42.05	10.76	38.398	12.24	36.658	10.26	42.76	12.01	39.66	11.99	39.071	10.21	37.949	11.88	39.419	11.52	41.614	11.49	41.14	11.14	41.771	10.23	43.77	11.15	41.66	9.65	40.583	10.41	37.948	10.77	36.992
11.47	41.063	10.52	37.506	12	35.712	10.53	41.767	11.7	39.08	11.75	38.107	10.03	37.081	11.87	38.522	11.48	40.809	11.78	40.172	11.32	40.811	10.22	42.78	11.45	40.69	10	39.606	10.46	37.019	10.63	36.457
11.75	40.147	9.97	36.601	11.56	34.856	10.88	40.775	11.47	38.499	11.53	37.114	9.95	36.214	11.93	37.625	11.45	39.923	11.91	39.36	11.5	39.923	10.3	41.79	11.79	39.705	10.42	38.629	10.6	36.091	10.49	35.663
11.74	39.383	9.49	35.696	11.14	34.01	11.3	39.782	11.15	37.547	11.3	36.223	9.66	35.36	11.8	36.659	11.45	38.973	11.83	38.769	11.61	39.151	10.47	40.799	12.07	39.056	10.73	37.743	10.32	35.187	10.52	35.415
11.72	38.56	9.09	34.85	10.52	33.041	11.42	38.993	10.9	36.554	10.95	35.515	9.46	34.385	11.61	35.671	11.53	38.024	11.44	37.81	11.65	38.303	10.72	39.809	12.07	38.429	10.67	37.035	9.95	34.37	10.31	34.682
11.68	37.656	8.72	33.988	9.94	32.065	11.04	38.029	10.47	35.614	10.53	34.737	9.06	33.494	11.29	34.796	11.69	37.076	11.07	36.828	11.55	37.362	11.05	38.818	11.7	37.666	10.56	36.414	9.56	33.556	10.04	33.704
11.53	36.697	8.41	33.102	9.4	31.095	10.73	37.065	9.92	34.709	10.15	33.951	8.57	32.649	10.77	33.915	11.8	36.343	10.78	35.845	11.31	36.369	11.28	37.941	11.32	36.796	10.26	36.078	9.15	32.733	9.82	32.719
11.38	35.716	8.19	32.245	8.88	30.142	10.49	36.102	9.44	33.805	9.83	33.161	8.17	31.804	10.33	33.065	11.52	35.551	10.56	34.859	11.15	35.376	11.24	37.344	11.01	35.926	9.97	35.582	8.82	31.91	9.63	31.749
11.31	34.735	7.82	31.573	8.42	29.19	10.34	35.138	9.04	32.9	9.52	32.371	7.86	30.96	10.07	32.636	10.97	34.716	10.39	33.865	11	34.388	11.1	36.859	10.76	35.054	9.63	34.711	8.45	31.18	9.11	30.934
11.14	33.918	7.22	30.579	7.92	28.248	10.28	34.174	8.72	31.996	9.15	31.601	7.62	30.099	9.4	31.728	10.48	33.881	10.29	32.887	10.91	33.408	10.91	36.244	10.6	34.183	9.33	33.732	7.88	30.522	8.5	30.159
10.87	33.259	6.71	29.586	7.27	27.316	10.3	33.21	8.49	31.091	8.83	30.898	7.49	29.231	8.79	30.821	9.92	33.098	9.8	32.125	10.74	32.484	10.44	35.291	10.43	33.292	9.11	32.752	7.36	29.87	7.94	29.391
10.66	32.609	6.29	28.594	6.63	26.342	10.11	32.296	8.36	30.186	8.44	30.299	7.37	28.38	8.25	29.913	9.31	32.349	9.27	31.272	10.38	31.601	10.05	34.337	10.14	32.353	8.95	31.792	6.92	29.218	7.44	28.65
10.44	31.982	5.99	27.606	6.07	25.369	9.45	31.355	8.31	29.268	8.14	29.7	7.04	27.479	7.74	28.995	8.77	31.593	8.82	30.399	9.96	30.751	9.68	33.485	9.89	31.42	8.84	30.853	6.2	28.267	7.02	27.919
9.93	31.218	5.73	26.614	5.6	24.395	8.83	30.397	8.35	28.342	7.93	29.1	6.57	26.502	7.16	28.126	8.28	30.817	8.44	29.526	9.58	29.961	9.31	32.671	9.73	30.869	8.64	29.991	5.52	27.298	6.69	27.199
9.22	30.266	5.48	25.651	5.26	23.421	8.26	29.439	8.23	27.498	7.71	28.387	6.21	25.526	6.65	27.281	7.88	30.042	8.16	28.652	9.29	29.171	9	31.845	9.37	30.08	8.04	29.016	4.92	26.329	6.47	26.488
8.56	29.314	5.24	24.728	5.05	22.445	7.72	28.473	7.77	26.611	7.26	27.405	5.96	24.555	6.2	26.402	7.57	29.267	7.93	27.779	8.71	28.361	8.78	31.019	8.89	29.092	7.47	28.028	4.44	25.36	6.23	25.593
7.96	28.361	5.06	23.764	4.9	21.457	7.09	27.478	7.33	25.685	6.9	26.418	5.63	23.71	5.79	25.46	7.36	28.505	7.72	26.91	8.15	27.548	8.56	30.18	8.5	28.104	6.98	27.039	4.11	24.391	5.99	24.657
7.44	27.409	4.95	22.814	4.91	20.468	6.53	26.483	6.98	24.758	6.65	25.429	5.32	22.938	5.33	24.552	7.01	27.664	7.58	26.048	7.68	26.735	7.9	29.279	8.19	27.116	6.6	26.05	3.96	23.422	5.77	23.843
7	26.457	4.74	21.989	5.09	19.48	6.07	25.488	6.7	23.827	6.41	24.434	5.15	22.167	4.74	23.686	6.55	26.712	7.55	25.186	7.28	25.906	7.32	28.379	7.69	26.153	6.29	25.06	3.98	22.449	5.38	22.946
6.6	25.509	4.64	21.182	5.16	18.683	5.72	24.492	6.46	22.892	6.31	23.439	5.07	21.532	4.28	22.819	6.14	25.812	7.25	24.266	6.82	24.929	6.82	27.478	7.25	25.19	6	24.066	4.12	21.465	5.07	22.064
6.28	24.569	4.71	20.372	5.31	17.876	5.51	23.497	6.36	21.957	6.34	22.444	4.92	20.885	3.98	21.953	5.63	24.936	6.83	23.338	6.21	23.965	6.32	26.539	6.77	24.293	5.82	23.097	3.91	20.728	4.92	21.181
5.95	23.608	4.7	19.502	5.58	17.009	5.44	22.502	6.26	21.08	6.44	21.484	4.75	20.281	3.84	21.086	5.25	24.061	6.25	22.425	5.69	23	5.9	25.589	6.38	23.398	5.78	22.14	3.6	20.037	4.63	20.24
5.68	22.625	4.86	18.632	5.45	16.173	5.48	21.511	6.08	20.293	6.43	20.617	4.63	19.611	3.87	20.203	5	23.186	5.7	21.493	5.27	22.041	5.57	24.675	5.96	22.511	5.53	21.263	3.48	19.335	4.34	19.263
5.49	21.633	5.18	17.762	5.4	15.339	5.61	20.524	6.04	19.506	6.42	19.788	4.62	18.909	3.86	19.292	4.9	22.311	5.21	20.533	4.98	21.082	5.33	23.766	5.56	21.524	5.4	20.391	3.45	18.918	4.21	18.286
5.44	20.643	5.55	16.846	5.51	14.506	5.81	19.565	6.14	18.719	6.44	18.922	4.68	18.127	3.94	18.39	4.86	21.409	4.86	19.572	4.84	20.12	5.14	22.831	5.2	20.527	5.41	19.518	3.49	18.823	4.27	17.309
5.54	19.658	5.97	15.877	5.75	13.672	5.92	18.686	5.92	17.823	6.5	18.026	4.82	17.279	4.01	17.466	4.76	20.446	4.66	18.612	4.81	19.138	5.04	21.897	4.97	19.527	5.58	18.645	3.38	18.187	4.43	16.339
5.74	18.697	6.29	14.937	6.03	12.975	6.13	17.725	5.72	16.919	6.48	17.123	5.11	16.431	4.13	16.564	4.8	19.474	4.57	17.664	4.9	18.157	4.98	20.962	4.9	18.528	5.84	17.69	3.46	17.523	4.69	15.383
[truncated: 130 more columns]

## Sheet: Fig 4B S5C Rest Chol Run2 Lip
Figure 4B and Supplementary Figure 5C. Pore profiles determined across simulation frames for backbone restrained simulation #2 (9:1 POPC:cholesterol) with lipids included.
The pore profiles plotted in Figure 4B are identical to Supplementary Figure 5C for backbone restrained simulation #2 (9:1 POPC:cholesterol).
radius_(Angstr.)_f20	z_(Angstr.)_f20	radius_(Angstr.)_f31	z_(Angstr.)_f31	radius_(Angstr.)_f41	z_(Angstr.)_f41	radius_(Angstr.)_f62	z_(Angstr.)_f62	radius_(Angstr.)_f93	z_(Angstr.)_f93	radius_(Angstr.)_f135	z_(Angstr.)_f135	radius_(Angstr.)_f145	z_(Angstr.)_f145	radius_(Angstr.)_f156	z_(Angstr.)_f156	radius_(Angstr.)_f166	z_(Angstr.)_f166	radius_(Angstr.)_f197	z_(Angstr.)_f197	radius_(Angstr.)_f208	z_(Angstr.)_f208	radius_(Angstr.)_f218	z_(Angstr.)_f218	radius_(Angstr.)_f228	z_(Angstr.)_f228	radius_(Angstr.)_f249	z_(Angstr.)_f249	radius_(Angstr.)_f270	z_(Angstr.)_f270	radius_(Angstr.)_f280	z_(Angstr.)_f280	radius_(Angstr.)_f291	z_(Angstr.)_f291	radius_(Angstr.)_f312	z_(Angstr.)_f312	radius_(Angstr.)_f322	z_(Angstr.)_f322	radius_(Angstr.)_f332	z_(Angstr.)_f332	radius_(Angstr.)_f343	z_(Angstr.)_f343	radius_(Angstr.)_f353	z_(Angstr.)_f353	radius_(Angstr.)_f364	z_(Angstr.)_f364	radius_(Angstr.)_f374	z_(Angstr.)_f374	radius_(Angstr.)_f384	z_(Angstr.)_f384
0.5	115.494	0.5	114.534	0.5	114.32	0.5	114.225	0.5	114.569	0.5	114.879	0.5	114.867	0.5	114.541	0.5	114.864	0.5	114.917	0.5	114.207	0.5	114.567	0.5	114.744	0.5	115.181	0.5	115.061	0.5	114.867	0.5	115.023	0.5	113.995	0.5	114.5	0.5	115.228	0.5	115.661	0.5	115.579	0.5	115.601	0.5	114.951	0.5	114.608
0.5	115.494	0.5	114.534	0.5	114.32	0.5	114.225	0.5	114.569	0.5	114.879	0.5	114.867	0.5	114.541	0.5	114.864	0.5	114.917	0.5	114.207	0.5	114.567	0.5	114.744	0.5	115.181	0.5	115.061	0.5	114.867	0.5	115.023	0.5	113.995	0.5	114.5	0.5	115.228	0.5	115.661	0.5	115.579	0.5	115.601	0.5	114.951	0.5	114.608
0.5	115.494	0.5	114.534	0.5	114.32	0.5	114.225	0.5	114.569	0.5	114.879	0.5	114.867	0.5	114.541	0.5	114.864	0.5	114.917	0.5	114.207	0.5	114.567	0.5	114.744	0.5	115.181	0.5	115.061	0.5	114.867	0.5	115.023	0.5	113.995	0.5	114.5	0.5	115.228	0.5	115.661	0.5	115.579	0.5	115.601	0.5	114.951	0.5	114.608
0.5	115.494	0.5	114.534	0.5	114.32	0.5	114.225	0.5	114.569	0.5	114.879	0.5	114.867	0.5	114.541	0.5	114.864	0.5	114.917	0.5	114.207	0.5	114.567	0.5	114.744	0.5	115.181	0.5	115.061	0.5	114.867	0.5	115.023	0.5	113.995	0.5	114.5	0.5	115.228	0.5	115.661	0.5	115.579	0.5	115.601	0.5	114.951	0.5	114.608
0.5	115.494	0.5	114.534	0.5	114.32	0.5	114.225	0.5	114.569	0.5	114.879	0.5	114.867	0.5	114.541	0.5	114.864	0.5	114.917	0.5	114.207	0.5	114.567	0.5	114.744	0.5	115.181	0.5	115.061	0.5	114.867	0.5	115.023	0.5	113.995	0.5	114.5	0.5	115.228	0.5	115.661	0.5	115.579	0.5	115.601	0.5	114.951	0.5	114.608
0.5	115.494	0.5	114.534	0.5	114.32	0.5	114.225	0.5	114.569	0.5	114.879	0.5	114.867	0.5	114.541	0.5	114.864	0.5	114.917	0.5	114.207	0.5	114.567	0.5	114.744	0.5	115.181	0.5	115.061	0.5	114.867	0.5	115.023	0.5	113.995	0.5	114.5	0.5	115.228	0.5	115.661	0.5	115.579	0.5	115.601	0.5	114.951	0.5	114.608
0.5	115.494	0.5	114.534	0.5	114.32	0.5	114.225	0.5	114.569	0.5	114.879	0.5	114.867	0.5	114.541	0.5	114.864	0.5	114.917	0.5	114.207	0.5	114.567	0.5	114.744	0.5	115.181	0.5	115.061	0.5	114.867	0.5	115.023	0.5	113.995	0.5	114.5	0.5	115.228	0.5	115.661	0.5	115.579	0.5	115.601	0.5	114.951	0.5	114.608
0.5	115.494	0.5	114.534	0.5	114.32	0.5	114.225	0.5	114.569	0.5	114.879	0.5	114.867	0.5	114.541	0.5	114.864	0.5	114.917	0.5	114.207	0.5	114.567	0.5	114.744	0.5	115.181	0.5	115.061	0.5	114.867	0.5	115.023	0.5	113.995	0.5	114.5	0.5	115.228	0.5	115.661	0.5	115.579	0.5	115.601	0.5	114.951	0.5	114.608
0.5	115.494	0.5	114.534	0.5	114.32	0.5	114.225	0.5	114.569	0.5	114.879	0.5	114.867	0.5	114.541	0.5	114.864	0.5	114.917	0.5	114.207	0.5	114.567	0.5	114.744	0.5	115.181	0.5	115.061	0.5	114.867	0.5	115.023	0.5	113.995	0.5	114.5	0.5	115.228	0.5	115.661	0.5	115.579	0.5	115.601	0.5	114.951	0.5	114.608
0.5	115.494	6.88	114.534	0.5	114.32	0.5	114.225	0.5	114.569	0.5	114.879	6.87	114.867	0.5	114.541	0.5	114.864	0.5	114.917	0.5	114.207	0.5	114.567	0.5	114.744	0.5	115.181	0.5	115.061	0.5	114.867	0.5	115.023	0.5	113.995	0.5	114.5	0.5	115.228	0.5	115.661	0.5	115.579	0.5	115.601	0.5	114.951	0.5	114.608
0.5	115.494	6.77	113.933	0.5	114.32	0.5	114.225	0.5	114.569	0.5	114.879	6.72	113.947	0.5	114.541	0.5	114.864	0.5	114.917	0.5	114.207	0.5	114.567	0.5	114.744	0.5	115.181	0.5	115.061	0.5	114.867	0.5	115.023	0.5	113.995	0.5	114.5	0.5	115.228	0.5	115.661	0.5	115.579	0.5	115.601	0.5	114.951	0.5	114.608
0.5	115.494	6.39	113.155	0.5	114.32	0.5	114.225	0.5	114.569	6.23	114.879	6.08	113.028	0.5	114.541	0.5	114.864	0.5	114.917	0.5	114.207	0.5	114.567	0.5	114.744	0.5	115.181	0.5	115.061	0.5	114.867	0.5	115.023	0.5	113.995	0.5	114.5	0.5	115.228	0.5	115.661	0.5	115.579	6.73	115.601	0.5	114.951	0.5	114.608
0.5	115.494	5.78	112.247	0.5	114.32	0.5	114.225	0.5	114.569	6.65	114.716	5.44	112.135	0.5	114.541	0.5	114.864	0.5	114.917	0.5	114.207	0.5	114.567	0.5	114.744	0.5	115.181	0.5	115.061	0.5	114.867	0.5	115.023	0.5	113.995	0.5	114.5	0.5	115.228	0.5	115.661	0.5	115.579	6.22	114.8	0.5	114.951	0.5	114.608
0.5	115.494	5.26	111.338	0.5	114.32	0.5	114.225	0.5	114.569	6.26	113.733	4.85	111.277	0.5	114.541	0.5	114.864	6.01	114.917	0.5	114.207	0.5	114.567	0.5	114.744	0.5	115.181	0.5	115.061	0.5	114.867	0.5	115.023	0.5	113.995	0.5	114.5	0.5	115.228	0.5	115.661	0.5	115.579	5.82	113.998	0.5	114.951	0.5	114.608
0.5	115.494	4.82	110.566	0.5	114.32	0.5	114.225	0.5	114.569	5.71	112.824	4.3	110.438	0.5	114.541	0.5	114.864	6.13	114.58	0.5	114.207	0.5	114.567	0.5	114.744	0.5	115.181	0.5	115.061	0.5	114.867	0.5	115.023	0.5	113.995	0.5	114.5	0.5	115.228	0.5	115.661	0.5	115.579	5.35	113.269	0.5	114.951	0.5	114.608
0.5	115.494	4.16	109.842	0.5	114.32	0.5	114.225	0.5	114.569	5.03	111.897	3.77	109.622	0.5	114.541	0.5	114.864	6.4	114.275	0.5	114.207	0.5	114.567	0.5	114.744	0.5	115.181	0.5	115.061	0.5	114.867	0.5	115.023	0.5	113.995	0.5	114.5	0.5	115.228	0.5	115.661	0.5	115.579	4.69	112.392	0.5	114.951	0.5	114.608
0.5	115.494	3.54	108.844	0.5	114.32	0.5	114.225	0.5	114.569	4.44	110.97	3.28	108.735	0.5	114.541	0.5	114.864	6.14	113.696	0.5	114.207	0.5	114.567	6.14	114.744	0.5	115.181	0.5	115.061	0.5	114.867	0.5	115.023	0.5	113.995	0.5	114.5	0.5	115.228	0.5	115.661	0.5	115.579	4.06	111.459	0.5	114.951	0.5	114.608
0.5	115.494	2.93	107.861	0.5	114.32	0.5	114.225	6.01	114.569	3.98	110.044	2.71	107.767	0.5	114.541	6.08	114.864	5.58	113.001	0.5	114.207	0.5	114.567	6.34	113.924	0.5	115.181	0.5	115.061	0.5	114.867	0.5	115.023	0.5	113.995	0.5	114.5	0.5	115.228	0.5	115.661	0.5	115.579	3.57	110.527	0.5	114.951	0.5	114.608
6.52	115.494	2.5	106.878	0.5	114.32	0.5	114.225	6.27	114.32	3.68	109.121	2.23	106.852	6.04	114.541	6.24	114.062	4.91	112.079	0.5	114.207	0.5	114.567	6.53	113.004	0.5	115.181	0.5	115.061	0.5	114.867	0.5	115.023	0.5	113.995	0.5	114.5	6.29	115.228	0.5	115.661	0.5	115.579	3.14	109.563	0.5	114.951	0.5	114.608
6.47	114.609	2.31	105.896	0.5	114.32	0.5	114.225	6.39	113.549	3.2	108.239	1.83	105.926	6.14	113.845	6.25	113.279	4.14	111.094	0.5	114.207	0.5	114.567	6.25	112.154	0.5	115.181	0.5	115.061	0.5	114.867	0.5	115.023	0.5	113.995	0.5	114.5	6.28	114.314	6.94	115.661	0.5	115.579	2.74	108.597	0.5	114.951	0.5	114.608
6.55	113.724	2.03	104.91	0.5	114.32	0.5	114.225	6.28	112.821	2.7	107.321	1.6	104.962	5.82	112.891	5.92	112.684	3.44	110.134	0.5	114.207	0.5	114.567	5.57	111.246	0.5	115.181	0.5	115.061	0.5	114.867	0.5	115.023	0.5	113.995	0.5	114.5	6.16	113.346	6.38	114.688	0.5	115.579	2.38	107.778	0.5	114.951	0.5	114.608
6.21	112.904	1.78	103.979	0.5	114.32	0.5	114.225	5.85	111.961	2.23	106.393	1.58	103.963	5.59	112.173	5.33	111.771	2.79	109.32	0.5	114.207	0.5	114.567	4.8	110.255	0.5	115.181	0.5	115.061	0.5	114.867	0.5	115.023	0.5	113.995	0.5	114.5	5.84	112.486	5.9	113.709	0.5	115.579	2.09	106.981	0.5	114.951	0.5	114.608
5.64	112.059	1.7	103.111	0.5	114.32	0.5	114.225	5.38	111.032	1.89	105.466	1.61	103.139	4.85	111.415	4.75	111.014	2.3	108.506	0.5	114.207	0.5	114.567	4.11	109.264	0.5	115.181	0.5	115.061	0.5	114.867	0.5	115.023	0.5	113.995	0.5	114.5	5.08	111.539	5.53	112.729	0.5	115.579	1.78	106.358	0.5	114.951	0.5	114.608
5.07	111.217	1.85	102.215	0.5	114.32	0.5	114.225	4.91	110.212	1.72	104.504	1.79	102.307	4.12	110.561	4.13	110.208	2.05	107.692	0.5	114.207	0.5	114.567	3.45	108.298	0.5	115.181	0.5	115.061	0.5	114.867	0.5	115.023	0.5	113.995	0.5	114.5	4.4	110.592	5.28	111.838	0.5	115.579	1.79	105.783	0.5	114.951	0.5	114.608
4.33	110.293	1.97	101.262	0.5	114.32	0.5	114.225	4.3	109.224	1.56	103.543	1.76	101.351	3.46	109.676	3.64	109.401	1.92	106.74	0.5	114.207	0.5	114.567	2.82	107.363	0.5	115.181	0.5	115.061	0.5	114.867	0.5	115.023	0.5	113.995	0.5	114.5	3.82	109.645	4.83	111.191	0.5	115.579	1.79	104.857	0.5	114.951	0.5	114.608
3.6	109.3	2.2	100.374	0.5	114.32	0.5	114.225	3.75	108.258	1.58	102.626	1.99	100.415	2.83	108.719	2.91	108.456	1.84	105.795	0.5	114.207	0.5	114.567	2.36	106.427	0.5	115.181	0.5	115.061	0.5	114.867	0.5	115.023	0.5	113.995	0.5	114.5	3.38	108.698	4.16	110.251	0.5	115.579	1.77	103.971	0.5	114.951	0.5	114.608
2.98	108.307	2.68	99.486	0.5	114.32	0.5	114.225	3.19	107.325	1.91	101.696	2.41	99.511	2.24	107.752	2.31	107.505	1.79	105.004	6.43	114.207	0.5	114.567	2.14	105.492	0.5	115.181	0.5	115.061	0.5	114.867	0.5	115.023	5.69	113.995	0.5	114.5	3.01	107.736	3.6	109.303	0.5	115.579	1.94	103.106	0.5	114.951	0.5	114.608
2.5	107.323	3.32	98.608	0.5	114.32	6.32	114.225	2.8	106.392	2.32	100.731	3.03	98.607	1.87	106.785	1.91	106.553	1.82	104.122	6.54	114.134	5.43	114.567	2.01	104.563	0.5	115.181	0.5	115.061	0.5	114.867	5.64	115.023	5.49	113.298	0.5	114.5	2.71	106.759	3.1	108.351	0.5	115.579	2.33	102.202	0.5	114.951	0.5	114.608
2.18	106.417	3.93	97.787	0.5	114.32	6.48	113.638	2.49	105.473	2.83	99.773	3.64	97.81	1.7	105.824	1.67	105.643	1.98	103.228	6.27	113.622	5.59	113.742	1.93	103.638	0.5	115.181	0.5	115.061	0.5	114.867	5.78	114.437	5.52	112.845	0.5	114.5	2.43	105.77	2.66	107.386	0.5	115.579	2.81	101.209	0.5	114.951	0.5	114.608
1.93	105.569	4.38	96.943	5.82	114.32	5.89	112.778	2.29	104.476	3.41	98.84	4.17	96.946	1.79	104.88	1.44	104.669	2.32	102.264	5.59	112.72	5.89	112.917	2.12	102.705	0.5	115.181	0.5	115.061	0.5	114.867	6.05	113.851	5.25	112.3	0.5	114.5	2.26	104.841	2.37	106.423	6.25	115.579	3.46	100.216	0.5	114.951	0.5	114.608
1.53	104.617	4.16	96.515	6.04	113.47	5.22	111.928	2.18	103.72	3.74	98.164	4.29	96.484	1.95	103.965	1.49	103.697	2.85	101.312	4.92	111.783	5.81	112.356	2.58	101.772	6.52	115.181	0.5	115.061	0.5	114.867	5.99	113.186	4.47	111.323	0.5	114.5	2.27	103.991	2.29	105.485	6.27	115.005	4.12	99.235	0.5	114.951	0.5	114.608
1.46	103.665	4.05	96.064	6.07	112.663	4.61	111.057	2.03	102.742	4.08	97.549	4.35	96.137	2.29	103	1.49	102.762	3.48	100.395	4.3	110.828	5.21	111.465	3.2	100.845	6.47	114.525	0.5	115.061	0.5	114.867	5.58	112.26	3.77	110.347	5.69	114.5	2.42	103.143	2.15	104.524	6.03	114.022	4.71	98.301	0.5	114.951	0.5	114.608
1.56	102.74	4.13	95.613	5.43	111.815	4.07	110.171	2.05	101.764	4.3	96.901	3.99	95.976	2.76	102.076	1.77	101.884	4.1	99.473	3.71	109.838	4.66	110.548	3.8	99.98	6.49	113.926	0.5	115.061	0.5	114.867	5.12	111.332	3.1	109.422	6.03	113.7	2.57	102.173	2.11	103.64	5.69	113.211	4.57	98.218	6.3	114.951	5.85	114.608
1.74	101.871	4.03	95.533	4.76	110.972	3.66	109.424	2.36	100.785	4.15	96.746	3.28	95.412	3.25	101.138	2.29	101.029	4.71	98.547	3.11	108.87	4.02	109.637	3.96	99.436	6.08	112.989	0.5	115.061	0.5	114.867	4.53	110.457	2.55	108.515	5.87	113.081	2.79	101.276	2.17	102.837	5.34	112.421	4.6	98.136	6.31	114.013	5.91	113.736
2.17	100.956	4.04	95.544	4.19	110.129	3.33	108.665	2.88	99.822	4.07	96.576	2.62	94.86	3.83	100.244	2.65	100.145	4.96	97.866	2.53	107.892	3.31	108.655	4.02	98.627	5.7	112.1	6.69	115.061	6.26	114.867	3.75	109.483	2.2	107.608	5.47	112.565	3.09	100.458	2.4	101.941	4.91	111.556	4.16	97.918	6.07	113.218	6.16	113.432
2.35	100.041	4.03	95.794	3.57	109.234	2.75	107.681	3.54	98.865	3.99	96.614	2.14	94.308	4.36	99.323	3.01	99.194	4.95	97.195	2.11	106.904	2.72	107.674	4.19	97.781	4.9	111.14	6.58	114.221	6.29	113.95	3.02	108.5	1.88	106.682	4.75	111.634	3.52	99.587	2.76	101.045	4.19	110.612	3.51	97.57	5.56	112.567	5.65	112.716
2.67	99.18	4.22	96.044	2.96	108.26	2.27	106.717	3.73	98.184	4.05	96.593	1.92	93.757	4.65	98.409	3.52	98.258	4.47	96.482	1.76	105.935	2.25	106.739	3.85	97.168	4.1	110.152	6.59	113.382	6.25	113.2	2.42	107.517	1.74	105.699	4.05	110.659	3.98	98.595	3.14	100.088	3.57	109.668	2.85	97.344	4.99	111.733	4.9	111.753
3.19	98.319	4.36	96.04	2.52	107.287	1.92	105.775	3.95	97.435	4.05	96.639	2.01	93.205	4.92	97.52	4.14	97.334	3.98	95.811	1.68	104.973	1.93	105.826	3.65	96.607	3.37	109.164	6.18	112.602	6.06	112.674	2.03	106.533	1.86	104.764	3.45	109.685	4.58	97.603	3.59	99.09	3.1	108.725	2.34	97.118	4.32	110.773	4.22	110.782
3.87	97.458	4.22	95.515	2.3	106.327	1.81	104.833	3.78	96.913	3.95	96.489	2.17	92.809	5.03	96.718	4.22	96.698	3.57	95.165	1.86	104.02	1.82	104.896	3.66	96.063	2.76	108.175	5.58	111.773	5.58	111.879	1.74	105.648	2.09	103.98	3.01	108.71	5.12	96.73	4.16	98.095	2.66	107.806	2.07	96.891	3.7	109.815	3.65	109.811
4.01	97.226	4.25	95	2	105.526	1.71	103.88	3.66	96.424	4.05	96.338	2.45	92.743	4.72	96.256	3.92	96.426	3.16	94.709	2.09	103.127	1.85	103.899	3.6	95.588	2.27	107.239	5.07	111.285	4.83	110.907	1.59	104.812	2.56	103.203	2.74	107.739	4.86	96.511	4.75	97.13	2.24	106.852	1.96	96.822	3.12	108.848	3.24	108.841
4	96.748	4.33	94.523	1.74	104.536	1.81	102.958	3.74	95.881	3.88	95.829	2.64	93.024	4.29	95.928	3.7	96.191	2.8	94.385	2.37	102.188	1.95	102.999	3.53	94.836	1.94	106.353	4.57	110.468	4.14	109.91	1.7	103.915	2.85	102.29	2.49	106.773	4.42	96.024	4.95	96.449	1.98	105.882	1.99	96.842	2.59	107.849	2.87	107.927
4.01	96.317	3.96	93.63	1.62	103.562	1.78	102.108	3.98	95.374	3.77	95.232	2.5	92.693	4.02	95.6	3.6	96.028	2.55	94.021	2.85	101.215	2.15	102.161	3.41	94.943	1.82	105.462	3.76	109.499	3.47	108.925	1.92	103.137	3.31	101.323	2.32	105.778	4.07	95.943	5.13	95.867	1.71	104.986	2.07	96.654	2.21	106.862	2.66	106.965
4	96.052	3.41	92.994	1.65	102.61	1.94	101.241	3.85	95.4	3.68	95.037	2.39	92.107	3.92	95.251	3.61	95.978	2.1	93.853	3.17	100.327	2.61	101.309	3.33	95.434	1.84	104.523	3.02	108.531	2.81	107.955	2.14	102.354	3.87	100.359	2.19	104.98	3.86	96.002	5.23	95.417	1.51	104.043	2.27	96.536	1.94	105.906	2.46	106.141
3.98	95.87	2.91	92.667	2.02	101.755	2.18	100.324	3.55	95.047	3.5	94.817	2.51	91.492	3.56	94.596	3.32	96.299	1.9	93.694	3.51	99.488	3.25	100.457	2.99	95.095	1.99	103.531	2.41	107.562	2.23	107.001	2.5	101.443	4.43	99.403	2.03	104.383	3.68	95.982	4.69	95.258	1.55	103.104	2.68	96.329	1.89	104.98	2.33	105.216
3.53	95.249	2.4	92.532	2.31	100.788	2.67	99.404	3.18	94.305	3.36	94.453	2.66	90.883	3.43	94.249	3.2	96.65	1.87	93.661	3.98	98.705	4.01	99.577	2.71	94.78	2.37	102.563	2	106.594	1.83	106.057	3.08	100.58	4.93	98.416	2.15	103.786	3.68	96.015	4.13	95.16	1.93	102.165	2.84	95.605	1.76	104.027	2.32	104.282
3.15	94.58	1.92	92.226	2.61	99.827	3.12	98.712	3.02	93.564	3.32	93.986	2.63	90.497	3.24	93.624	2.89	96.395	2.07	93.717	3.6	98.197	4.43	98.761	2.68	94.464	2.76	101.66	1.82	105.657	1.68	105.123	3.74	99.728	5.12	97.774	2.27	102.858	3.5	95.587	3.73	95.062	2.37	101.231	2.68	94.652	1.84	103.096	2.46	103.319
2.84	93.758	1.68	92.056	3.01	98.901	3.81	97.836	3	93.168	3.39	93.428	2.52	89.788	3.07	92.827	2.66	95.91	2.53	93.71	3.3	97.654	4.39	98.055	2.67	94.269	3.32	100.777	1.79	104.776	1.66	104.163	3.92	98.988	5.11	97.47	2.51	101.87	3.26	94.984	3.5	94.965	2.8	100.333	2.84	93.738	2.15	102.175	2.62	102.358
2.44	93.506	1.78	91.887	3.27	98.235	4.17	97.352	3.08	93.282	3.22	93.063	2.48	88.827	2.63	92.263	2.49	95.148	2.53	93.13	3.21	97.111	3.91	97.501	2.6	93.782	4.01	99.901	1.82	103.794	1.8	103.203	3.92	98.405	4.94	97.014	2.86	100.924	3.24	94.38	3.23	94.589	3.36	99.436	2.7	93.071	2.49	101.238	2.96	101.421
2.03	93.202	2.1	91.64	3.71	97.583	4.42	96.666	3.18	92.991	2.94	92.334	2.57	87.865	2.51	91.957	2.51	94.293	2.76	92.485	3.25	96.63	3.25	96.643	2.48	93.756	4.72	98.999	2.16	102.815	2.14	102.259	4.12	97.823	4.53	96.617	3.4	99.978	3.17	93.995	3.17	94.208	3.81	98.51	2.55	92.505	2.98	100.299	3.26	100.653
1.63	92.703	1.67	90.83	4.26	96.884	4.41	96.238	3.07	92.34	2.61	91.485	2.46	87.054	2.55	91.886	2.77	93.453	2.78	92.29	3.46	96.195	2.74	95.785	2.39	93.754	5.21	98.008	2.64	101.946	2.55	101.361	4.22	97.459	4.06	96.097	4.05	99.035	2.96	93.518	3.11	93.731	4.41	97.527	2.3	91.541	3.39	99.376	3.73	99.711
1.56	92.203	1.53	90.029	4.31	96.526	4.53	95.843	2.78	91.971	2.37	90.58	2.23	86.32	2.55	91.618	2.83	92.837	2.41	91.689	3.25	95.616	2.48	95.141	2.47	93.587	5.63	97.103	3.17	101.099	3.15	100.463	4.19	96.861	3.46	95.331	4.72	98.044	2.66	92.797	3.18	93.484	4.66	96.695	2.32	90.577	3.93	98.4	4.33	98.74
1.58	91.956	1.47	89.098	4.24	96.3	4.14	95.193	2.68	91.532	2.23	89.679	1.92	85.52	2.42	90.907	2.67	92.181	2.21	90.967	2.68	94.76	2.29	94.244	2.24	93.003	5.48	96.875	3.68	100.321	3.88	99.565	3.82	95.883	2.96	94.563	5.25	97.179	2.44	92.075	3.1	93.123	4.36	96.331	2.43	89.612	4.59	97.425	4.77	97.88
1.86	91.686	1.59	88.104	4.33	96.107	3.61	94.325	2.62	90.915	1.89	88.795	1.88	84.983	2.3	90.483	2.57	91.425	2.28	90.203	2.31	93.905	2.09	93.346	1.88	92.143	5.31	96.759	4.19	99.4	4.63	98.645	3.63	94.997	2.66	93.794	5.37	96.565	2.44	91.307	2.68	92.28	4.02	95.656	2.4	88.656	4.7	96.948	4.81	97.236
1.98	91.408	1.7	87.275	4.58	95.909	3.25	93.457	2.34	90.046	1.73	88.018	1.49	84.092	2.44	90.256	2.58	90.633	2.04	89.56	1.94	92.99	1.89	92.459	1.84	91.317	5.33	96.325	4.36	98.633	4.67	98.012	3.1	94.112	2.58	93.004	5.38	95.951	2.22	90.398	2.31	91.343	3.47	94.901	2.37	87.769	4.83	96.446	4.6	96.735
2.19	91.145	1.42	86.631	4.33	95.247	3.08	92.585	2.17	89.138	1.29	87.384	1.25	83.176	2.48	89.624	2.45	89.773	2.21	88.669	1.73	92.056	1.9	91.674	1.74	90.434	4.91	95.58	4.35	98.108	4.62	97.533	2.7	93.19	2.57	92.065	4.98	95.078	2.2	89.537	2.21	90.405	3.04	94.184	2	87.127	4.09	95.529	4.41	96.285
2	90.374	1.2	85.805	3.79	94.339	2.84	91.701	2.02	88.139	0.83	86.726	1.29	82.392	2.32	88.95	2.34	88.869	1.93	87.988	1.83	91.118	1.82	90.873	1.7	89.556	4.43	94.697	4.37	97.742	4.74	97.01	2.45	92.395	2.45	91.124	4.7	94.384	2.22	88.549	2.16	89.646	2.64	93.373	1.43	86.392	3.32	94.626	3.89	95.444
1.93	89.46	1.18	85.037	3.36	93.421	2.43	90.8	2.17	87.14	0.79	86.08	1.21	82.006	2.37	88.489	2.5	87.966	1.78	87.395	1.91	90.207	1.59	90.021	1.88	88.621	3.89	93.712	4.3	97.245	4.21	96.091	2.42	91.655	2.25	90.331	4.35	93.631	2.36	87.64	2.31	89.021	2.33	92.437	1.13	85.563	2.65	93.724	3.48	94.576
1.92	88.551	1.03	84.083	2.94	92.453	2.21	89.902	2.26	86.316	1	85.693	1.13	81.569	2.18	87.788	2.35	87.185	1.48	86.538	2.09	89.373	1.69	89.254	1.83	88.128	3.46	92.727	3.93	96.408	3.69	95.14	2.53	90.81	2.29	89.525	3.54	92.723	2.3	87.026	2.26	88.446	2.25	91.551	0.91	84.661	2.13	92.843	3.34	93.914
2.11	87.662	1.06	83.86	2.67	91.476	2.07	88.998	1.9	85.683	0.97	85.042	1.01	81.174	1.77	86.879	1.97	86.843	1.1	85.557	1.97	88.8	1.63	88.411	1.8	87.324	3.22	91.742	3.61	95.439	3.28	94.446	2.49	89.956	2.07	88.697	2.82	91.815	1.91	86.222	2.32	87.868	2.22	90.957	0.88	83.786	1.84	91.996	2.57	92.96
2.05	86.83	1	83.266	2.4	90.52	1.72	88.18	1.5	84.74	0.94	84.075	0.89	80.507	1.46	85.966	1.61	86.49	1	84.568	1.86	87.92	1.3	87.603	1.42	86.407	3.17	90.775	3.27	94.543	2.91	93.656	2.16	89.314	1.79	88.061	2.24	90.907	1.65	85.431	2.06	87.321	2.08	90.079	0.91	82.926	1.82	91.113	1.85	91.97
1.42	85.956	0.99	82.431	2.17	89.699	1.12	87.237	1.19	83.785	1.14	83.126	1.1	79.938	0.99	85.025	1.4	85.987	0.9	84.01	1.59	86.974	1.04	86.916	1.17	85.45	2.7	89.88	2.71	93.625	2.61	92.772	2.02	88.678	1.4	87.222	1.87	89.994	1.49	84.752	1.75	86.867	1.84	89.369	1.09	82.071	1.75	90.173	1.33	90.981
0.99	85.048	0.95	81.666	2.19	88.865	0.82	86.375	1.19	82.813	1.17	82.433	1.27	79.419	0.9	84.179	1.29	85.248	0.87	83.437	1.14	85.999	0.72	86.043	1.18	84.451	2.31	88.952	2.35	92.71	2.54	91.918	1.61	87.843	1.29	86.367	1.75	89.063	1.1	84.471	1.43	85.97	1.65	88.707	1.22	81.348	1.74	89.219	1.1	90.093
0.93	84.32	0.79	80.92	1.99	88.153	0.9	85.606	1.02	82.209	1.29	81.877	1.3	79.003	0.82	83.341	1.13	84.417	1.03	82.915	0.97	85.041	0.68	85.103	1.35	83.558	1.87	88.048	2.11	91.763	2.3	91.012	1.3	86.945	1.15	85.423	1.7	88.112	0.8	83.869	1.04	85.042	1.68	88.117	1.47	80.498	1.6	88.379	1.11	89.183
0.9	83.666	1.11	80.169	1.5	87.21	0.84	84.734	0.87	81.615	1.3	81.109	1.06	78.623	0.79	82.559	0.95	83.574	1.22	82.158	0.75	84.224	0.9	84.199	1.21	82.964	1.41	87.109	1.96	90.816	2.18	90.126	0.94	86.142	1.14	84.548	1.61	87.207	0.88	83.15	0.8	84.055	1.85	87.76	1.66	80.231	1.52	87.633	1.47	88.217
0.87	82.842	1.33	79.56	1.19	86.232	1.05	84.002	0.67	80.895	1.15	80.318	0.94	77.723	0.69	82.088	1.05	82.722	1.55	81.676	0.93	83.425	1.03	83.429	1.3	82.463	1.17	86.14	1.97	89.874	2.2	89.366	0.84	85.244	1.15	83.682	1.42	86.435	1.27	82.383	0.86	83.229	1.57	87.142	1.44	80.504	1.19	86.752	1.77	87.485
1.07	81.864	1.11	78.744	1.07	85.442	1.12	83.712	0.78	80.358	1.03	79.528	1.16	76.917	0.9	81.644	0.96	82.027	1.37	80.867	0.95	82.988	1.15	83.081	1.23	82.039	1.31	85.169	1.75	88.909	1.91	88.459	0.66	84.471	0.87	82.979	1.37	85.583	1.31	81.649	0.84	83.128	1.47	86.542	1.35	80.516	0.92	85.816	1.55	87.029
0.97	81.103	1.3	77.929	0.73	84.545	1.2	83.41	1.01	79.976	0.95	78.705	1.42	75.944	1.28	81.17	0.91	81.342	1.24	80.236	1.06	82.619	1.45	82.264	1.2	81.489	1.38	84.311	1.41	87.944	1.6	87.673	0.73	83.52	0.69	82.532	0.92	84.615	1.27	80.801	0.83	82.641	1.32	86.176	1.35	80.388	0.84	84.873	1.31	86.608
1.15	80.355	1.79	77.135	0.7	83.571	0.99	82.933	1.13	79.347	1.29	77.866	1.82	75.196	1.19	80.442	0.98	80.453	1.17	79.278	0.8	82.084	1.78	81.363	1.14	80.653	1.2	83.454	1.38	86.982	1.46	86.94	1.14	82.533	0.97	82.017	0.62	83.637	1.11	79.905	0.88	81.864	0.93	85.324	1.15	79.684	1.1	83.974	0.91	85.932
1.28	79.567	2.08	76.637	1.09	82.63	1.08	82.384	0.87	78.535	1.66	77.113	2.23	74.764	1.09	79.488	1.24	79.975	1.31	78.367	0.9	81.531	2.23	80.441	1.27	79.731	1.16	82.491	1.18	86.166	1.09	85.992	1.53	81.67	0.84	81.666	0.78	82.648	1.01	78.97	1.31	81.205	0.79	84.521	1.08	78.832	0.93	83.034	0.67	84.986
1.43	78.847	2.44	76.226	1.41	81.762	1.28	81.624	0.71	77.706	1.87	76.473	2.58	73.927	0.95	78.54	1.23	79.239	1.79	77.449	0.89	80.712	2.61	79.471	1.51	78.812	1.26	81.628	0.83	85.289	1.01	85.022	1.94	80.776	0.82	81.105	1.1	81.771	1.01	78.181	1.78	80.935	0.62	83.661	1.15	78.044	1.14	82.115	0.8	84.034
1.87	78.147	2.89	75.814	1.27	80.865	1.51	80.83	1.04	76.876	2.36	75.778	3.14	73.061	1.1	77.574	1.25	78.595	2.08	76.673	1	79.984	3	78.567	1.45	77.918	1.53	80.738	0.63	84.366	0.88	84.273	2.36	79.825	1.15	80.258	1.15	80.903	1.31	77.365	1.57	80.004	0.95	82.801	1.33	77.156	1.68	81.149	0.91	83.133
2.49	77.332	3.17	75.044	1.1	79.998	1.65	79.912	1.6	76.095	2.86	75.263	3.73	72.303	1.62	76.609	1.23	77.878	2.26	75.891	1.21	79.06	3.53	77.599	1.4	77.013	1.97	79.788	0.69	83.446	0.55	83.336	2.86	78.846	1.32	79.444	1.46	79.906	1.68	76.677	1.55	79.083	0.98	81.893	1.53	76.631	2.22	80.228	1.03	82.259
2.81	76.77	3.47	74.265	1.16	79.052	1.82	79.048	1.89	75.616	3.49	74.79	4.39	71.587	2.05	75.854	1.31	77.079	2.6	75.098	1.41	78.467	4.13	76.648	1.56	76.827	2.18	78.936	0.89	82.526	0.71	82.385	3.35	77.94	1.64	78.513	2.04	78.908	2.06	75.761	1.57	78.209	1.25	80.986	1.83	76.317	2.66	79.252	1.37	81.311
2.73	76.01	3.73	73.473	1.53	78.083	1.97	78.089	2.31	74.96	4.24	74.312	5.14	70.871	2.4	75.326	1.38	76.156	3.16	74.305	1.91	77.898	4.68	75.67	1.44	76.182	2.63	78.042	1.04	81.608	1.27	81.426	3.89	77.056	2.21	77.586	2.55	78.021	2.43	74.967	1.93	77.334	1.7	80.066	2.18	75.821	3.06	78.333	1.76	80.41
2.88	75.209	3.89	72.569	2.08	77.119	2.4	77.117	2.77	74.136	4.85	73.536	5.84	70.306	2.89	74.824	1.61	75.255	3.75	73.579	2.61	77.328	5.33	74.689	1.19	75.329	3.11	77.075	1.47	80.633	1.68	80.634	4.4	76.094	2.81	76.683	3.07	77.171	2.92	74.168	2.12	76.729	2.13	79.218	2.46	74.984	3.59	77.429	2.2	79.553
3.2	74.475	4.16	71.698	2.7	76.151	2.92	76.135	3.27	73.311	5.39	72.714	6.53	69.861	3.45	74.309	1.91	74.306	4.39	72.943	3.42	76.769	6.02	73.709	1.3	74.5	3.58	76.111	2.15	79.659	2.16	79.858	5.02	75.132	3.28	75.721	3.59	76.19	3.42	73.581	2.36	76.027	2.66	78.334	2.97	74.147	4.16	76.456	2.84	78.694
3.59	73.939	4.59	70.828	3.43	75.181	3.48	75.143	3.9	72.499	5.95	71.867	7.29	69.415	4.07	73.953	2.36	73.472	5.13	72.307	4	75.888	6.68	72.714	1.73	73.676	4.09	75.145	2.87	78.725	2.8	78.863	5.74	74.17	3.76	74.865	4.24	75.2	3.95	72.886	2.85	75.326	3.32	77.437	3.63	73.316	4.85	75.483	3.32	77.754
3.86	73.189	5.15	69.957	4.24	74.211	4.13	74.17	4.54	71.755	6.59	71.019	8.09	68.97	4.64	73.64	2.82	72.658	5.6	71.431	4.67	74.96	7.34	71.729	2.05	72.851	4.63	74.181	3.33	77.741	3.49	77.914	6.46	73.33	4.45	74.148	4.98	74.21	4.37	72.526	3.44	74.667	3.9	76.444	4.3	72.428	5.53	74.491	3.81	76.797
4.09	72.267	5.81	69.087	5.1	73.241	4.63	73.384	5.25	71.043	7.3	70.172	8.79	68.672	5.18	73.365	3.22	71.945	6.12	70.47	5.28	74.255	8.02	70.762	2.28	71.933	5.27	73.221	3.94	76.757	4.16	76.978	7.21	72.501	5.12	73.446	5.68	73.238	4.92	72.165	4.11	74.059	4.48	75.515	5.05	71.568	6.16	73.531	4.39	75.822
4.39	71.471	6.54	68.216	5.83	72.458	5.24	72.598	5.97	70.408	8.03	69.34	9.25	67.779	5.82	73.028	3.71	71.312	6.74	69.509	5.87	73.273	8.55	69.913	2.6	71.039	5.99	72.26	4.59	75.81	4.82	76.036	7.65	71.658	5.72	72.666	6.42	72.255	5.58	71.804	4.84	73.481	5.05	74.624	5.87	70.708	6.78	72.591	4.95	74.83
4.8	70.629	7.29	67.289	6.55	71.727	5.66	71.723	6.58	69.722	8.79	68.512	9.77	66.871	6.47	72.72	4.33	70.679	7.42	68.549	6.55	72.291	9.16	69.064	2.9	70.337	6.75	71.277	5.21	74.817	5.48	75.048	8.11	70.712	6.39	71.886	7.14	71.305	6.24	71.2	5.64	72.902	5.47	73.792	6.7	69.823	7.39	71.689	5.59	73.836
5.32	69.767	8.07	66.345	7.32	70.979	6.18	70.953	7.19	68.827	9.59	67.685	10.36	65.962	6.96	71.873	5.05	70.046	8.17	67.588	7.29	71.309	9.76	68.185	3.21	69.767	7.53	70.277	5.88	73.821	6.16	74.052	8.56	69.775	7.07	71.087	7.77	70.428	6.92	70.452	6.48	72.323	6.15	72.811	7.54	68.912	8.01	70.81	6.32	72.842
5.94	68.905	8.7	65.512	7.88	70.079	6.8	70.268	7.87	67.933	10.42	66.855	10.99	65.054	7.53	71.026	5.79	69.349	8.95	66.628	7.83	70.541	10.28	67.281	3.7	69.197	8.22	69.386	6.62	72.825	6.83	73.075	9.07	68.781	7.81	70.287	8.38	69.582	7.67	69.704	7.22	71.916	6.83	71.931	8.41	68.002	8.47	69.837	7.1	71.848
6.62	68.037	9.38	64.693	8.43	69.119	7.49	69.583	8.56	67.117	11.01	65.856	11.68	64.145	8.18	70.179	6.47	68.51	9.78	65.667	8.41	69.798	10.79	66.289	4.33	68.628	8.84	68.593	7.42	71.829	7.43	72.13	9.65	67.787	8.5	69.415	8.94	68.777	8.46	68.956	7.74	70.958	7.57	70.985	9.23	67.081	8.99	68.857	7.87	70.864
7.33	67.159	10.11	63.874	9.05	68.159	8.24	68.898	9.08	66.724	11.65	64.858	12.4	63.237	8.89	69.332	7.22	67.671	10.63	64.706	8.97	69.036	11.32	65.298	5.06	68.058	9.52	67.801	8.23	70.881	8	71.238	10.28	66.794	8.89	68.534	9.57	67.973	9.29	68.208	8.33	70	8.26	70.091	9.85	66.144	9.57	67.877	8.64	69.876
8.01	66.223	10.88	63.055	9.72	67.2	9.03	68.212	9.66	66.33	12.33	63.859	13.16	62.329	9.63	68.485	8.01	66.832	11.4	63.786	9.48	68.201	11.83	64.335	5.86	67.488	10.04	67.179	8.45	69.967	8.54	70.35	10.97	65.8	9.36	67.652	10.16	67.103	10.04	67.394	8.99	69.043	8.88	69.228	10.34	65.174	10.12	66.944	9.38	68.923
8.75	65.287	11.67	62.235	10.35	66.226	9.68	67.389	10.3	65.936	12.87	62.952	13.38	61.528	10.02	67.605	8.84	65.993	12.17	63.084	9.87	67.296	12.39	63.38	6.7	66.919	10.76	66.262	8.7	69.018	9.01	69.373	11.66	64.833	9.91	66.77	10.62	66.112	10.58	66.395	9.7	68.085	9.51	68.296	10.91	64.183	10.57	66.123	9.99	68.038
9.53	64.351	12.5	61.416	11	65.341	10.17	66.42	10.99	65.543	13.46	62.176	13.36	60.795	10.51	66.605	9.71	65.153	12.88	62.322	10.33	66.319	12.98	62.421	7.57	66.349	11.17	65.352	9.05	68.04	9.56	68.394	12.31	63.853	10.5	65.906	11.15	65.121	11.17	65.396	10.39	67.193	10.12	67.382	11.53	63.21	11.13	65.133	10.32	67.068
10.35	63.415	12.68	60.644	11.7	64.456	10.68	65.431	11.61	64.883	13.75	61.38	13.34	60.028	11.07	65.605	10.47	64.27	13.56	61.603	10.86	65.341	13.23	61.608	8.47	65.779	11.64	64.398	9.48	67.047	10.13	67.413	12.85	62.931	10.98	65.011	11.73	64.129	11.81	64.396	11.06	66.22	10.73	66.489	12.02	62.526	11.74	64.142	10.64	66.088
11.12	62.565	12.5	59.922	12.4	63.51	11.22	64.471	12.13	63.915	13.84	60.559	13.06	59.168	11.68	64.605	11.17	63.461	13.93	61.052	11.35	64.401	13.53	60.89	9.39	65.21	12.17	63.435	9.99	66.055	10.73	66.428	13.42	61.998	11.47	64.05	12.27	63.153	12.5	63.397	11.59	65.298	11.38	65.595	12.43	62.016	12.39	63.152	11.04	65.109
11.75	61.798	12.62	59.351	12.77	62.881	11.71	63.596	12.7	62.944	13.66	59.723	12.45	58.171	12.17	63.771	11.8	62.92	13.91	60.219	11.8	63.469	13.37	60.211	10.24	64.636	12.68	62.446	10.56	65.062	11.38	65.443	13.79	61.027	11.89	63.086	12.75	62.195	13.26	62.486	12.2	64.313	11.78	64.785	12.91	61.425	12.92	62.165	11.5	64.129
12.26	61.174	12.81	58.994	13.36	61.982	12.24	62.725	13.16	62.086	13.3	58.996	11.89	57.174	12.68	62.794	12.45	62.271	13.71	59.421	12.16	62.504	13.23	59.517	11.03	64.099	13.2	61.448	11.19	64.07	12.02	64.457	13.45	60.122	12.3	62.089	13.16	61.256	13.86	61.561	12.83	63.319	12.22	63.815	13.45	60.78	13.39	61.222	12.02	63.15
12.82	60.564	12.94	58.573	13.69	61.022	12.49	61.742	13.38	61.34	12.78	58.09	11.38	56.176	13.24	61.817	13.15	61.621	13.17	58.425	12.59	61.54	12.6	58.528	11.69	63.632	13.41	60.619	11.82	63.116	12.47	63.527	12.84	59.123	12.68	61.135	13.63	60.318	13.77	60.78	13.42	62.349	12.72	62.845	13.94	59.819	13.51	60.479	12.6	62.171
13.15	60.208	12.42	57.592	13.58	60.254	12.82	60.751	13.42	60.638	12.21	57.104	10.94	55.179	13.65	60.975	13.87	60.97	12.69	57.428	13.07	60.575	12.01	57.534	12.23	62.744	13.06	59.816	12.4	62.28	12.91	62.559	12.29	58.124	13.09	60.21	13.31	59.554	13.46	60.018	13.93	61.461	13.24	61.872	13.85	59.084	13.47	59.762	13.22	61.192
13.49	59.899	11.88	56.596	13.14	59.302	13.2	59.779	13.18	59.882	11.68	56.116	10.56	54.181	13.81	60.257	13.64	60.071	12.26	56.431	13.51	59.692	11.47	56.541	12.81	61.854	12.47	58.817	12.91	61.392	13.39	61.578	11.77	57.124	12.71	59.543	12.69	58.56	12.86	59.025	13.98	60.659	13.74	60.894	13.26	58.104	13.4	58.967	13.37	60.448
13.71	59.713	11.28	55.61	12.74	58.339	13.11	59.093	12.55	58.89	11.15	55.122	10.26	53.184	13.55	59.387	13.06	59.078	11.89	55.434	13.48	59.092	10.98	55.547	13.44	60.964	11.88	57.818	13.32	60.472	13.89	60.644	11.28	56.125	12.15	58.566	12.11	57.583	12.31	58.033	13.9	59.873	14	60.053	12.72	57.124	13.22	58.104	13.1	59.808
13.09	58.717	10.71	54.626	12.4	57.375	12.65	58.146	11.95	57.898	10.68	54.128	10.04	52.187	13.02	58.406	12.53	58.085	11.6	54.437	13.47	58.494	10.57	54.553	13.66	60.397	11.34	56.819	13.17	59.726	14.35	59.724	10.84	55.127	11.64	57.589	11.58	56.61	11.82	57.041	13.6	59.035	13.85	59.303	12.23	56.144	12.83	57.162	13.16	59.023
12.53	57.72	10.21	53.641	11.95	56.384	12.16	57.146	11.41	56.906	10.28	53.133	9.9	51.189	12.54	57.426	12.05	57.092	11.37	53.44	13	57.541	10.22	53.559	13.36	59.657	10.87	55.821	13	58.976	14.19	59.007	10.47	54.129	11.2	56.612	11.05	55.621	11.32	56.059	13.03	58.035	13.36	58.305	11.8	55.163	12.51	56.22	13.16	58.194
12.01	56.724	9.78	52.657	11.54	55.387	11.72	56.147	10.94	55.91	9.96	52.139	9.85	50.192	12.09	56.447	11.62	56.101	11.12	52.452	12.55	56.556	9.94	52.566	12.79	58.674	10.45	54.823	12.9	58.226	13.95	58.51	10.18	53.131	10.81	55.645	10.59	54.63	10.89	55.094	12.52	57.035	12.85	57.313	11.43	54.183	12.24	55.279	12.76	57.2
11.54	55.726	9.42	51.673	11.19	54.39	11.28	55.149	10.49	54.912	9.72	51.145	9.9	49.194	11.77	55.477	11.2	55.215	10.91	51.466	12.12	55.573	9.67	51.575	12.26	57.691	10.12	53.827	12.71	57.38	13.39	57.544	9.97	52.132	10.4	54.687	10.15	53.64	10.53	54.129	12.06	56.035	12.35	56.327	11.13	53.203	11.89	54.333	12.42	56.205
11.14	54.728	9.15	50.688	10.91	53.394	10.92	54.151	10.09	53.913	9.56	50.151	10.03	48.197	11.46	54.479	10.77	54.467	10.78	50.481	11.73	54.598	9.48	50.584	11.79	56.701	9.83	52.83	12.35	56.381	12.85	56.544	9.81	51.261	10.02	53.7	9.75	52.651	10.24	53.165	11.65	55.036	11.89	55.338	10.93	52.307	11.55	53.378	12.14	55.21
10.8	53.73	8.97	49.704	10.71	52.397	10.63	53.153	9.77	52.914	9.5	49.156	10.25	47.2	11.23	53.48	10.46	53.482	10.73	49.495	11.4	53.642	9.39	49.593	11.36	55.702	9.59	51.834	11.96	55.395	12.36	55.544	9.7	50.265	9.73	52.717	9.42	51.661	10.04	52.2	11.29	54.037	11.46	54.342	10.68	51.32	11.19	52.394	11.93	54.216
10.54	52.732	8.89	48.72	10.49	51.408	10.41	52.155	9.51	51.917	9.53	48.162	10.55	46.201	11.05	52.486	10.22	52.501	10.76	48.509	11.03	52.645	9.39	48.603	11	54.703	9.44	50.838	11.46	54.412	11.92	54.552	9.67	49.269	9.46	51.74	9.19	50.671	9.92	51.235	11.01	53.038	11.08	53.349	10.39	50.327	10.83	51.41	11.74	53.256
10.37	51.734	8.91	47.735	10.33	50.422	10.25	51.161	9.28	50.923	9.64	47.193	10.92	45.203	10.9	51.5	10.1	51.521	10.88	47.524	10.72	51.649	9.49	47.612	10.68	53.704	9.38	49.842	11.01	53.428	11.49	53.566	9.74	48.273	9.26	50.76	9.05	49.682	9.87	50.263	10.8	52.039	10.75	52.37	10.13	49.332	10.54	50.439	11.43	52.286
10.27	50.736	9.02	46.751	10.26	49.435	10.06	50.185	9.14	49.93	9.84	46.223	11.22	44.23	10.81	50.514	10.05	50.541	11.06	46.537	10.5	50.652	9.63	46.616	10.43	52.704	9.41	48.846	10.62	52.443	11.09	52.577	9.9	47.274	9.15	49.78	9.01	48.692	9.81	49.268	10.66	51.042	10.45	51.385	9.94	48.337	10.31	49.467	11.17	51.306
10.27	49.738	9.23	45.766	10.23	48.442	9.95	49.208	9.1	48.936	10	45.231	11.54	43.265	10.66	49.546	9.94	49.561	11.23	45.543	10.35	49.655	9.86	45.62	10.26	51.704	9.54	47.85	10.29	51.456	10.77	51.589	10.15	46.275	9.14	48.8	9.06	47.702	9.84	48.272	10.56	50.046	10.2	50.398	9.84	47.339	10.17	48.493	10.99	50.327
10.35	48.741	9.53	44.782	10.29	47.448	9.94	48.229	9.16	47.942	10.25	44.239	11.9	42.283	10.56	48.568	9.92	48.581	11.46	44.544	10.29	48.659	10.17	44.624	10.18	50.704	9.75	46.854	10.05	50.47	10.52	50.6	10.47	45.276	9.23	47.821	9.21	46.713	9.82	47.28	10.55	49.051	10.04	49.41	9.82	46.34	10.11	47.52	10.87	49.36
10.52	47.743	9.91	43.798	10.42	46.461	9.99	47.235	9.31	46.948	10.58	43.247	12.3	41.296	10.57	47.585	9.99	47.601	11.73	43.554	10.27	47.673	10.53	43.626	10.17	49.704	10.06	45.858	9.89	49.484	10.35	49.621	10.87	44.278	9.41	46.841	9.38	45.714	9.9	46.289	10.6	48.058	9.96	48.422	9.9	45.34	10.14	46.546	10.84	48.395
10.68	46.763	10.36	42.813	10.6	45.485	10.14	46.24	9.55	45.951	10.98	42.255	12.58	40.391	10.75	46.594	10.14	46.621	12.07	42.564	10.33	46.689	10.96	42.628	10.18	48.709	10.44	44.861	9.82	48.497	10.27	48.659	11.34	43.279	9.68	45.861	9.64	44.716	10.06	45.297	10.63	47.059	9.97	47.435	10.06	44.341	10.26	45.573	10.88	47.43
10.84	45.783	10.88	41.829	10.86	44.51	10.37	45.246	9.87	44.954	11.4	41.269	12.58	39.566	10.94	45.603	10.42	45.632	12.23	41.63	10.47	45.705	11.29	41.697	10.26	47.714	10.89	43.867	9.84	47.511	10.27	47.696	11.79	42.296	10.03	44.881	9.99	43.717	10.31	44.305	10.74	46.059	10.06	46.447	10.31	43.342	10.47	44.599	10.94	46.451
11.07	44.8	11.46	40.845	11.2	43.535	10.68	44.251	10.28	43.957	11.88	40.283	12.41	38.828	11.09	44.611	10.77	44.64	12.29	40.713	10.7	44.722	11.55	40.792	10.42	46.72	11.28	42.894	9.95	46.525	10.33	46.733	12.21	41.322	10.46	43.901	10.41	42.718	10.64	43.314	10.93	45.059	10.24	45.46	10.64	42.342	10.75	43.626	11.09	45.472
11.37	43.816	12.05	39.854	11.6	42.559	11.07	43.257	10.75	42.959	12.13	39.484	12.3	37.872	11.31	43.628	11.02	43.654	12.31	39.793	11	43.738	11.52	39.924	10.56	45.769	11.68	41.943	10.09	45.532	10.36	45.746	12.66	40.357	10.95	42.922	10.89	41.722	11.03	42.325	11.19	44.059	10.5	44.472	11.04	41.343	11.11	42.652	11.31	44.494
11.74	42.833	12.26	39.173	12.03	41.577	11.51	42.262	11.27	41.967	12.32	38.773	11.95	37.045	11.61	42.637	11.45	42.668	12.4	38.873	11.35	42.744	11.57	39.056	10.88	44.916	11.82	41.116	10.31	44.539	10.46	44.753	12.64	39.522	11.51	41.942	11.42	40.731	11.45	41.347	11.4	43.223	10.83	43.484	11.51	40.344	11.54	41.679	11.57	43.525
11.9	42.04	12.32	38.459	12.53	40.594	12	41.267	11.71	41.02	12.31	38.122	11.47	36.163	11.81	41.727	11.95	41.682	12.57	37.953	11.74	41.748	11.71	38.378	11.12	43.92	11.97	40.365	10.61	43.545	10.63	43.759	12.63	38.634	12.11	40.962	12.01	39.741	11.93	40.369	11.71	42.234	11.22	42.491	11.75	39.483	11.99	40.723	11.9	42.556
11.82	41.239	12.07	37.844	12.54	39.785	12.5	40.338	12.2	40.043	12.26	37.351	11.07	35.28	11.8	40.87	12.43	40.857	12.69	37.099	12.19	40.751	11.91	37.707	11.43	42.924	11.68	39.55	10.99	42.551	10.89	42.765	12.25	37.641	12.41	40.11	12.49	38.826	12.47	39.391	12.09	41.245	11.68	41.498	11.73	38.778	12.1	39.959	12.17	41.611
11.89	40.412	11.66	37.232	12.2	38.818	12.68	39.573	12.44	39.182	12.17	36.402	10.73	34.397	11.78	39.985	12.44	40.134	12.53	36.149	12.32	40.056	11.59	36.768	11.67	42.005	11.39	38.638	11.43	41.558	11.22	41.772	11.93	36.643	12.69	39.347	12.26	37.866	12.81	38.58	12.5	40.27	12.12	40.515	11.82	38.037	12.25	39.184	12.44	40.677
11.96	39.561	11.33	36.399	11.87	37.825	12.85	38.711	12.64	38.314	11.96	35.407	10.46	33.515	11.83	39.103	12.38	39.382	12.16	35.394	12.28	39.336	11.27	35.873	11.78	41.213	11.17	37.713	11.94	40.564	11.61	40.777	11.67	35.644	12.83	38.601	12.04	36.866	12.73	37.723	12.66	39.405	12.54	39.565	11.76	37.103	12.02	38.461	12.51	39.79
11.57	38.57	10.93	35.533	11.62	36.832	12.74	37.793	12.46	37.404	11.54	34.454	10.15	32.78	11.94	38.233	12.4	38.626	11.8	34.635	12.03	38.394	11.02	34.979	11.94	40.385	10.96	36.719	12.48	39.578	12.01	39.777	11.47	34.678	12.52	37.659	11.9	35.867	12.54	36.737	12.85	38.595	12.79	38.748	11.58	36.121	11.73	37.471	12.5	38.862
11.24	37.578	10.53	34.69	11.42	35.841	12.28	36.913	12.23	36.431	11	33.621	9.75	32.267	12.06	37.373	12.19	37.679	11.15	33.675	11.66	37.395	10.84	34.112	12.03	39.517	10.74	35.832	12.53	38.68	12.44	38.789	11.26	33.868	12.31	36.663	11.81	35.347	12.29	35.902	12.61	37.806	12.78	37.988	11.21	35.354	11.52	36.48	12.56	37.939
10.99	36.586	10.21	33.847	11.22	34.863	11.79	36.004	12.07	35.458	10.53	32.788	9.43	31.753	11.79	36.378	11.91	36.692	10.48	32.709	11.35	36.397	10.43	33.201	12.14	38.661	10.58	34.972	12.17	37.702	12.29	37.897	11.09	33.039	12.14	35.668	11.43	34.576	11.74	35.042	12.37	36.843	12.73	37.268	10.81	34.622	11.35	35.522	12.54	37.022
10.82	35.594	9.96	33.004	11.05	33.931	11.36	35.098	11.8	34.545	10.13	31.955	9.2	31.239	11.41	35.559	11.41	35.786	9.86	31.743	11.12	35.398	9.75	32.212	11.9	37.667	10.51	34.113	11.85	36.831	12.03	36.906	10.79	32.194	12.04	34.672	10.91	33.718	11.03	34.08	12.25	35.864	12.66	36.356	10.46	33.86	10.94	34.613	12.28	36.395
10.73	34.602	9.69	32.078	10.77	33.166	10.74	34.277	11.3	33.553	9.77	31.11	9.06	30.725	10.97	34.677	10.98	34.878	9.24	30.763	10.96	34.399	9.11	31.223	11.68	36.701	10	33.41	11.59	35.902	11.78	35.95	10.41	31.248	11.79	33.751	10.46	32.864	10.3	33.085	11.81	35.046	12.46	35.407	10.2	33.098	10.6	33.703	12.18	35.425
10.72	33.61	9.39	31.156	10.55	32.386	10.18	33.456	10.78	32.558	9.34	30.156	8.98	30.135	10.51	33.788	10.4	34.091	8.62	29.766	10.59	33.597	8.54	30.234	11.29	35.837	9.52	32.688	11.4	34.903	11.34	35.139	10.1	30.3	11.36	32.87	10	32.05	9.61	32.091	11.25	34.153	12.05	34.588	9.92	32.504	10.18	32.953	12.16	34.975
10.57	32.659	9.17	30.232	10.37	31.573	9.63	32.623	10.26	31.562	8.93	29.423	8.75	29.283	10.08	32.895	9.85	33.311	8.06	28.77	10.18	32.82	8.03	29.243	10.98	34.973	9.11	31.966	11.24	33.918	10.96	34.325	9.61	29.361	10.77	31.897	9.51	31.166	8.97	31.096	10.58	33.175	11.53	33.693	9.75	31.76	9.71	32.136	11.72	34.278
10.33	31.781	8.8	29.602	9.85	30.601	8.88	31.629	9.73	30.592	8.6	28.693	8.42	28.366	9.5	31.957	9.26	32.421	7.56	27.78	9.68	31.96	7.58	28.247	10.74	34.109	8.78	31.244	10.88	32.99	10.65	33.509	9.13	28.383	10.22	30.924	8.87	30.17	8.4	30.108	9.86	32.183	10.84	32.702	9.31	30.782	9.02	31.169	10.92	33.288
10.07	30.86	8.41	28.636	9.31	29.614	8.17	30.635	9.1	29.679	8.37	27.964	8.1	27.429	8.79	30.969	8.66	31.449	7.08	26.811	9.01	30.982	7.22	27.252	10.46	33.326	8.53	30.507	10.24	32.021	10.31	32.694	8.67	27.42	9.73	29.952	8.29	29.174	7.9	29.132	9.18	31.191	10.2	31.716	8.93	29.816	8.39	30.202	10.11	32.293
9.6	29.882	7.97	27.641	8.7	28.665	7.52	29.64	8.53	28.767	8.11	27.193	7.66	26.44	8.13	29.982	8.12	30.476	6.66	25.826	8.39	30.004	6.97	26.26	10.07	32.606	8.34	29.73	9.65	31.052	9.64	31.695	8.28	26.459	9.31	28.977	7.78	28.177	7.48	28.155	8.56	30.199	9.62	30.761	8.51	28.984	7.83	29.234	9.35	31.297
9.05	28.894	7.62	26.646	8.13	27.715	6.94	28.646	8.04	27.854	7.58	26.198	7.3	25.464	7.54	28.995	7.58	29.484	6.33	24.832	7.84	29.026	6.52	25.402	9.48	31.658	8.25	28.953	9.12	30.082	8.99	30.72	7.98	25.502	8.85	27.979	7.33	27.187	7.17	27.179	8.01	29.207	9.1	29.807	7.99	28.037	7.35	28.267	8.62	30.301
8.53	27.912	7.23	25.67	7.47	26.766	6.45	27.652	7.54	26.918	7.13	25.204	6.93	24.503	7.03	28.008	6.92	28.574	6.04	23.934	7.33	28.037	6.19	24.543	8.76	30.746	8.2	28.236	8.67	29.113	8.39	29.763	7.68	24.664	8.48	26.981	6.93	26.212	6.96	26.207	7.53	28.215	8.59	28.843	7.38	27.062	6.96	27.3	7.95	29.306
8.09	26.93	6.81	24.713	6.82	25.841	6.06	26.658	7	25.925	6.76	24.215	6.6	23.519	6.58	27.02	6.24	27.614	5.76	23.106	6.9	27.046	5.98	23.685	8.07	29.805	7.85	27.248	8.3	28.143	7.85	28.807	7.31	23.748	8.2	25.983	6.64	25.237	6.89	25.425	7.15	27.223	8.16	27.88	6.84	26.084	6.62	26.317	7.34	28.31
7.74	25.948	6.5	23.81	6.23	24.92	5.8	25.663	6.56	24.932	6.44	23.226	6.36	22.529	6.16	26.031	5.65	26.654	5.58	22.193	6.56	26.059	5.75	22.772	7.43	28.864	7.6	26.259	7.86	27.174	7.35	27.847	7.03	22.759	8	24.994	6.42	24.357	6.69	24.585	6.86	26.232	7.57	26.967	6.36	25.094	6.38	25.33	6.81	27.314
7.36	24.987	6.27	22.886	5.71	24.013	5.67	24.669	6.22	23.939	6.23	22.234	6.22	21.542	5.87	25.044	5.15	25.694	5.54	21.281	6.32	25.087	5.63	21.786	6.87	27.922	7.29	25.298	7.39	26.191	6.81	26.885	6.79	21.817	7.84	24.245	6.35	23.405	6.18	23.676	6.6	25.239	7.01	26.003	5.99	24.105	6.27	24.342	6.37	26.318
6.96	24.016	5.95	21.98	5.3	23.107	5.62	23.736	6.01	22.948	6.15	21.244	6	20.571	5.7	24.061	4.78	24.734	5.65	20.368	6.13	24.129	5.66	20.8	6.39	26.981	6.9	24.312	6.99	25.235	6.34	25.925	6.8	21.005	7.66	23.319	6.28	22.424	5.71	22.864	6.4	24.265	6.54	25.039	5.75	23.115	6.29	23.355	6.05	25.323
6.58	23.044	5.75	21.077	5.03	22.2	5.5	22.924	5.92	21.96	6.19	20.318	5.87	19.622	5.59	23.101	4.57	23.774	5.75	19.521	5.93	23.194	5.83	19.813	6.02	26.037	6.58	23.324	6.59	24.325	5.98	24.964	6.52	20.112	7.28	22.383	6.16	21.484	5.33	22.096	6.09	23.432	6.1	24.054	5.63	22.124	6.31	22.417	5.8	24.33
6.25	22.077	5.6	20.123	4.92	21.294	5.46	22.187	5.96	20.973	6.35	19.322	5.81	18.72	5.51	22.224	4.35	22.996	5.83	18.738	5.88	22.297	6.14	18.827	5.7	25.07	6.33	22.349	6.29	23.41	5.75	24.004	6.37	19.218	6.94	21.438	6.06	20.617	5.09	21.328	5.92	22.557	5.78	23.07	5.64	21.126	6.13	21.485	5.67	23.339
6.06	21.109	5.51	19.137	4.96	20.388	5.56	21.45	6.15	19.987	6.58	18.323	5.85	17.803	5.44	21.237	4.29	22.231	6.05	17.956	5.74	21.409	6.4	17.834	5.37	24.09	6.04	21.444	6.11	22.495	5.65	23.043	6.34	18.324	6.68	20.485	6.09	19.76	5	20.56	5.81	21.689	5.59	22.086	5.72	20.151	6.05	20.527	5.64	22.353
[truncated: 88 more columns]

## Sheet: Fig 4B S5C Unr Chol Run2 NoLip
Figure 4B and Supplementary Figure 5C. Pore profiles determined across simulation frames for backbone unrestrained simulation #2 (9:1 POPC:cholesterol) with lipids excluded.
The pore profiles plotted in Figure 4B are identical to Supplementary Figure 5C for backbone unrestrained simulation #2 (9:1 POPC:cholesterol).
radius_(Angstr.)_f11	z_(Angstr.)_f11	radius_(Angstr.)_f22	z_(Angstr.)_f22	radius_(Angstr.)_f33	z_(Angstr.)_f33	radius_(Angstr.)_f44	z_(Angstr.)_f44	radius_(Angstr.)_f55	z_(Angstr.)_f55	radius_(Angstr.)_f66	z_(Angstr.)_f66	radius_(Angstr.)_f77	z_(Angstr.)_f77	radius_(Angstr.)_f88	z_(Angstr.)_f88	radius_(Angstr.)_f99	z_(Angstr.)_f99	radius_(Angstr.)_f110	z_(Angstr.)_f110	radius_(Angstr.)_f121	z_(Angstr.)_f121	radius_(Angstr.)_f132	z_(Angstr.)_f132	radius_(Angstr.)_f143	z_(Angstr.)_f143	radius_(Angstr.)_f154	z_(Angstr.)_f154	radius_(Angstr.)_f165	z_(Angstr.)_f165	radius_(Angstr.)_f176	z_(Angstr.)_f176	radius_(Angstr.)_f187	z_(Angstr.)_f187	radius_(Angstr.)_f198	z_(Angstr.)_f198	radius_(Angstr.)_f209	z_(Angstr.)_f209	radius_(Angstr.)_f220	z_(Angstr.)_f220	radius_(Angstr.)_f231	z_(Angstr.)_f231	radius_(Angstr.)_f242	z_(Angstr.)_f242	radius_(Angstr.)_f253	z_(Angstr.)_f253	radius_(Angstr.)_f264	z_(Angstr.)_f264	radius_(Angstr.)_f275	z_(Angstr.)_f275
0.5	115.168	0.5	117.477	0.5	117.527	0.5	116.154	0.5	116.367	0.5	115.582	0.5	116.778	0.5	116.234	0.5	116.232	0.5	115.22	0.5	117.3	0.5	116.758	0.5	115.821	0.5	116.282	0.5	116.505	0.5	115.129	0.5	116.4	0.5	117.239	0.5	116.162	0.5	115.491	0.5	116.357	0.5	115.249	0.5	115.648	0.5	116.558	5.46	117.34
0.5	115.168	0.5	117.477	0.5	117.527	0.5	116.154	0.5	116.367	0.5	115.582	0.5	116.778	0.5	116.234	0.5	116.232	0.5	115.22	0.5	117.3	0.5	116.758	0.5	115.821	5.27	116.282	0.5	116.505	0.5	115.129	0.5	116.4	0.5	117.239	0.5	116.162	0.5	115.491	0.5	116.357	0.5	115.249	0.5	115.648	0.5	116.558	5.66	117.373
0.5	115.168	0.5	117.477	0.5	117.527	0.5	116.154	0.5	116.367	0.5	115.582	0.5	116.778	0.5	116.234	0.5	116.232	0.5	115.22	0.5	117.3	0.5	116.758	0.5	115.821	5.35	115.392	0.5	116.505	0.5	115.129	0.5	116.4	0.5	117.239	0.5	116.162	0.5	115.491	0.5	116.357	0.5	115.249	0.5	115.648	0.5	116.558	5.92	117.452
0.5	115.168	0.5	117.477	0.5	117.527	0.5	116.154	0.5	116.367	0.5	115.582	0.5	116.778	0.5	116.234	0.5	116.232	0.5	115.22	0.5	117.3	0.5	116.758	0.5	115.821	5.58	114.503	0.5	116.505	0.5	115.129	0.5	116.4	0.5	117.239	0.5	116.162	0.5	115.491	0.5	116.357	0.5	115.249	0.5	115.648	0.5	116.558	5.71	117.098
0.5	115.168	0.5	117.477	0.5	117.527	0.5	116.154	0.5	116.367	0.5	115.582	0.5	116.778	0.5	116.234	0.5	116.232	0.5	115.22	0.5	117.3	0.5	116.758	0.5	115.821	5.87	113.66	0.5	116.505	0.5	115.129	0.5	116.4	0.5	117.239	0.5	116.162	0.5	115.491	0.5	116.357	0.5	115.249	0.5	115.648	0.5	116.558	5.38	116.35
0.5	115.168	0.5	117.477	0.5	117.527	0.5	116.154	0.5	116.367	0.5	115.582	0.5	116.778	0.5	116.234	0.5	116.232	5.34	115.22	0.5	117.3	0.5	116.758	0.5	115.821	5.82	113.372	0.5	116.505	0.5	115.129	0.5	116.4	0.5	117.239	0.5	116.162	0.5	115.491	0.5	116.357	0.5	115.249	0.5	115.648	0.5	116.558	4.8	115.764
0.5	115.168	0.5	117.477	6.64	117.527	0.5	116.154	0.5	116.367	0.5	115.582	0.5	116.778	0.5	116.234	0.5	116.232	5.52	115.138	0.5	117.3	0.5	116.758	0.5	115.821	5.51	113.378	0.5	116.505	0.5	115.129	0.5	116.4	0.5	117.239	0.5	116.162	0.5	115.491	0.5	116.357	0.5	115.249	0.5	115.648	0.5	116.558	4.31	115.126
0.5	115.168	0.5	117.477	6.57	117.6	0.5	116.154	0.5	116.367	0.5	115.582	5.66	116.778	0.5	116.234	0.5	116.232	5.2	114.717	0.5	117.3	0.5	116.758	0.5	115.821	4.98	113.571	0.5	116.505	0.5	115.129	0.5	116.4	5.65	117.239	5.58	116.162	0.5	115.491	0.5	116.357	0.5	115.249	0.5	115.648	0.5	116.558	3.95	114.464
0.5	115.168	6.01	117.477	5.84	116.929	5.68	116.154	0.5	116.367	0.5	115.582	5.49	115.781	0.5	116.234	0.5	116.232	4.81	114.111	6.08	117.3	4.86	116.758	6.52	115.821	4.25	113.122	5.86	116.505	0.5	115.129	0.5	116.4	5.78	116.647	5.7	115.261	0.5	115.491	0.5	116.357	0.5	115.249	0.5	115.648	5.31	116.558	3.52	113.476
0.5	115.168	6.07	117.275	5.18	116.258	5.74	115.231	0.5	116.367	0.5	115.582	5.47	114.801	0.5	116.234	6.83	116.232	4.4	113.315	5.85	117.191	4.75	115.902	6.36	114.904	3.54	112.526	5.92	115.737	0.5	115.129	0.5	116.4	5.7	115.754	5.57	114.549	0.5	115.491	0.5	116.357	0.5	115.249	0.5	115.648	5.78	117.224	3.24	112.506
0.5	115.168	6.15	116.997	4.62	115.587	5.88	114.379	0.5	116.367	0.5	115.582	5.55	113.928	0.5	116.234	6.67	115.358	4.05	112.432	5.28	116.534	4.78	115.021	6.34	113.987	2.88	111.75	6.11	114.968	0.5	115.129	5.32	116.4	5.71	114.833	5.3	113.846	5.24	115.491	5.85	116.357	0.5	115.249	0.5	115.648	5.8	116.723	2.9	111.747
0.5	115.168	5.87	116.362	4.19	114.916	5.89	113.514	0.5	116.367	0.5	115.582	5.47	113.031	0.5	116.234	6.17	114.58	3.71	111.503	4.83	115.877	4.97	114.112	6.05	113.065	2.37	110.974	5.89	114.336	0.5	115.129	4.98	115.742	5.44	114.147	5.2	113.171	6.04	115.492	5.83	115.52	0.5	115.249	5.6	115.648	5.7	115.992	2.58	111.009
5.7	115.168	5.34	115.421	3.93	114.245	5.36	113.024	0.5	116.367	0.5	115.582	5.37	112.109	0.5	116.234	5.58	113.663	3.2	110.547	4.49	115.202	5.31	113.202	5.52	112.104	2.1	110.198	5.41	113.621	0.5	115.129	4.78	115.084	5.21	113.466	4.7	112.207	6.55	115.157	5.95	114.696	0.5	115.249	5.72	115.288	5.7	115.24	2.35	110.329
5.87	114.697	4.84	114.46	3.62	113.528	4.73	112.52	5.25	116.367	5.21	115.582	4.71	111.855	0.5	116.234	4.97	112.709	2.72	109.606	4.16	114.468	5.67	112.633	5.04	111.108	1.97	109.582	4.82	112.731	0.5	115.129	4.68	114.317	4.92	112.576	4.29	111.227	6.24	114.374	6.19	113.905	5.86	115.249	5.64	114.675	5.34	114.761	2.14	109.539
5.98	114.13	4.47	113.498	3.35	112.836	4.21	112.017	5.31	115.431	5.33	114.822	4.1	111.624	6.41	116.234	4.44	111.884	2.49	108.819	3.8	113.827	5.68	112.321	4.56	110.353	1.79	108.922	4.31	111.778	5.66	115.129	4.73	113.551	4.6	111.773	3.96	110.24	5.8	113.611	6.09	113.058	6.14	115.803	5.39	113.991	4.7	113.816	1.79	108.556
5.62	113.325	4.18	112.647	2.86	112.049	3.72	111.427	5.52	114.495	5.44	113.935	3.52	111.167	6.35	115.315	3.74	111.054	2.02	107.984	3.56	113.109	5.61	111.817	3.93	109.451	1.58	107.953	3.93	110.801	5.84	114.255	4.73	112.755	4.34	111.08	3.75	109.361	5.3	112.853	5.74	112.394	6.47	115.873	4.87	113.028	4.17	112.87	1.66	107.575
5.21	112.361	3.92	111.764	2.44	111.119	3.23	110.72	5.78	113.584	5.7	113.048	3.01	110.483	6.43	114.547	3.16	110.224	1.6	107.098	3.38	112.297	5.17	110.845	3.42	108.54	1.69	106.963	3.6	109.893	5.63	113.474	4.23	111.789	3.98	110.281	3.6	108.64	4.68	111.881	5.4	111.652	6.09	115.449	4.33	112.129	3.78	111.924	1.77	106.614
4.6	111.399	3.54	110.85	2.11	110.439	2.69	110.097	5.92	112.838	5.66	112.322	2.66	109.951	5.8	113.765	2.72	109.404	1.47	106.386	3.17	111.487	4.7	109.917	3.03	107.616	1.78	106.035	3.22	109.066	5.37	112.639	3.73	110.855	3.61	109.292	3.34	107.678	4.18	110.91	4.84	110.655	5.57	114.689	3.87	111.296	3.57	110.976	1.93	105.682
4.12	110.531	3.31	109.927	1.85	109.693	2.33	109.55	5.55	111.978	5.33	111.469	2.27	109.538	5.1	112.877	2.28	108.513	1.46	105.631	2.75	110.536	4.25	108.945	2.65	106.628	2.07	105.186	2.8	108.133	5.24	111.96	3.37	109.937	3.42	108.338	3.17	106.694	3.74	109.931	4.35	109.789	5	113.812	3.53	110.46	3.53	110.088	2.23	104.853
3.67	109.572	3.1	108.953	1.73	109.125	2.17	109.288	5.11	111.133	4.69	110.61	1.91	108.782	4.46	112.005	2.03	107.545	1.52	104.756	2.34	109.561	3.97	107.973	2.45	105.729	2.08	104.369	2.53	107.177	4.76	111.309	3.14	109.025	3.39	107.509	3.09	105.724	3.29	108.946	4	108.912	4.43	112.849	3.1	109.669	3.04	109.236	2.71	104.063
3.37	108.583	2.86	108.061	1.52	108.455	1.72	108.456	4.79	110.291	4.07	109.738	1.67	108.079	3.78	111.123	2.07	106.578	1.68	104.077	1.9	108.629	3.76	107.065	2.27	104.875	2.13	103.469	2.25	106.259	4.45	110.791	2.97	108.035	3.21	106.791	3.02	104.973	2.89	107.971	3.47	107.937	3.98	111.897	2.79	109.202	2.47	108.428	3.36	103.274
3.04	107.793	2.61	107.372	1.27	107.65	1.45	107.533	4.38	109.417	3.54	108.773	1.36	107.114	3.23	110.241	2.21	105.669	1.72	103.409	1.69	107.714	3.43	106.084	2.1	103.93	2.35	102.658	1.87	105.52	4.04	109.974	2.77	107.323	2.89	105.792	3.05	104.019	2.66	106.995	2.94	106.984	3.57	110.954	2.66	108.694	2.03	107.617	3.96	102.546
2.84	107.666	2.39	106.811	1.28	106.76	1.48	106.57	4.01	108.689	3.19	107.836	1.42	106.158	2.73	109.3	2.37	104.691	2.16	102.533	1.6	106.831	3.25	105.09	2.15	102.93	2.57	101.703	1.65	104.651	3.63	109.271	2.57	106.894	2.8	104.793	3.24	103.06	2.66	106.048	2.49	106.038	3.12	110.006	2.35	107.843	1.78	106.772	4.49	101.868
2.67	107.157	2.29	106.309	1.56	105.783	1.56	105.654	3.51	107.802	2.85	106.982	1.44	105.342	2.31	108.313	2.64	103.714	2.74	101.641	1.83	105.952	3.24	104.114	2.47	101.931	2.8	100.71	1.71	103.737	3.17	108.278	2.37	105.903	2.95	103.794	3.58	102.09	2.75	105.141	2.07	105.161	2.55	109.006	2.14	106.922	1.78	105.935	4.86	101.013
2.53	106.263	2.43	105.904	1.75	105.021	1.56	104.702	3.02	106.902	2.57	106.181	1.5	104.576	2.16	107.326	2.96	102.757	3.44	100.902	2.08	105.095	3.38	103.148	2.99	100.934	3.1	99.816	2.01	102.75	2.9	107.285	2.33	104.916	3.29	102.798	3.98	101.106	2.73	104.276	1.97	104.201	2.11	108.018	2.03	105.946	1.81	105.058	4.98	100.394
2.28	105.414	2.65	105.466	2.02	104.272	1.67	103.725	2.52	106.177	2.43	105.271	1.7	103.792	2.11	106.522	3.43	101.8	4.18	100.075	2.46	104.241	3.57	102.195	3.41	99.96	3.07	99.167	2.43	101.816	2.79	106.323	2.41	103.956	3.73	101.841	4.43	100.122	2.94	103.302	2.05	103.38	1.93	107.032	2.02	105.055	1.85	104.252	5.17	99.646
2.35	104.767	2.92	104.919	2.41	103.365	1.95	102.803	2.04	105.355	2.56	104.36	1.64	102.842	2.09	105.691	4.06	100.844	4.98	99.248	2.99	103.487	3.82	101.324	3.95	98.968	3.13	98.495	2.76	100.846	2.75	105.497	2.74	103.003	3.99	100.926	5.02	99.137	3.29	102.336	2.22	102.499	1.9	106.113	2.17	104.193	1.95	103.594	5.49	98.908
2.15	103.793	3.29	104.245	2.79	102.636	2.34	101.848	1.82	104.533	2.65	103.415	1.77	101.86	2.07	104.779	4.78	99.887	5.57	98.315	3.34	102.622	4.24	100.434	4.61	97.975	3.4	97.822	3.26	99.857	2.66	104.501	3.28	102.05	4.45	99.927	5.65	98.181	3.77	101.369	2.38	101.526	2.05	105.221	2.46	103.355	2.15	103.137	5.86	98.236
2	102.832	3.22	103.283	2.81	102.178	2.33	101.188	1.85	103.73	2.83	102.42	2.16	100.872	2.14	104.044	5.49	98.952	6.17	97.342	3.79	101.688	4.79	99.524	5.27	97.004	3.84	97.184	3.91	98.869	2.73	103.528	3.88	101.137	5.05	98.928	5.94	97.416	4.33	100.406	2.79	100.545	2.12	104.379	2.84	102.365	2.51	102.406	6.34	97.564
2.18	101.98	3.34	102.309	2.96	101.448	2.25	100.626	1.93	103.162	3.15	101.438	2.6	100.014	2.38	103.093	5.69	98.164	6.78	96.404	4.32	100.713	5.38	98.647	5.65	96.143	4.42	96.569	4.66	97.88	2.97	102.574	4.38	100.178	5.73	97.929	6	96.785	4.97	99.464	3.39	99.564	2.47	103.41	3.27	101.484	2.76	101.434	6.43	97.296
2.5	100.998	3.56	101.318	3.22	100.585	2.46	100.064	2.13	102.327	3.42	100.733	2.94	99.264	2.85	102.136	5.86	97.408	7.25	95.583	4.97	99.739	5.93	97.668	6.15	95.281	5.1	95.954	5.47	96.892	3.2	101.604	4.89	99.183	6.43	96.94	6.2	96.154	5.29	98.732	4.09	98.58	2.94	102.42	3.77	100.518	3.15	100.446	6.48	96.726
3	100.007	3.9	100.323	3.43	100.001	2.9	99.502	2.4	101.455	3.61	100.022	3.35	98.4	3.48	101.177	6.09	96.708	7.47	94.762	5.7	98.764	6.55	96.693	6.57	94.556	5.86	95.339	6.33	95.903	3.58	100.618	5.5	98.189	6.87	95.994	6.52	95.523	5.59	97.861	4.81	97.582	3.58	101.429	4.27	99.525	3.64	99.503	6.6	96.216
3.66	99.017	3.9	99.471	3.81	99.473	3.38	99.042	2.9	100.58	3.83	99.049	3.87	97.532	4.18	100.235	6.35	96.104	7.26	93.82	6.19	97.935	7.24	95.718	6.94	93.946	6.47	94.646	6.99	95.07	4.08	99.623	6.2	97.194	7.33	95.139	6.58	94.667	6.01	96.989	5.54	96.604	4.25	100.447	4.88	98.527	3.83	98.859	6.59	95.909
4.24	98.219	4.09	98.62	4.19	98.787	3.87	98.533	3.51	99.704	4.15	98.096	4.15	97.077	4.66	99.369	6.73	95.499	7.07	92.865	6.41	97.135	7.77	94.84	7.07	93.188	6.71	94.007	7.32	94.47	4.71	98.628	6.97	96.199	7.12	94.242	6.42	93.738	6.54	96.118	6.33	95.632	4.93	99.474	5.58	97.528	4.13	98.219	6.62	95.586
4.82	97.298	4.45	97.769	4.36	97.983	4.23	97.834	4.1	98.943	4.62	97.149	4.54	96.615	4.89	98.571	7.05	94.776	6.89	91.951	6.64	96.296	7.54	93.964	6.83	92.215	7.01	93.342	7.5	94.039	5.43	97.633	7.49	95.4	6.63	93.292	6.21	92.83	6.93	95.194	7.1	94.701	5.7	98.501	6.34	96.53	4.52	97.539	6.46	94.705
5.38	96.361	4.95	96.918	4.46	97.24	4.7	97.002	4.31	98.273	5.21	96.202	4.94	96.065	5.26	97.774	7.18	93.895	6.37	90.968	6.99	95.457	7.06	93.007	6.43	91.271	6.81	92.55	7.28	93.39	6.22	96.638	7.7	94.717	6.23	92.35	6.04	92.028	7.14	94.203	7.35	94.138	6.49	97.55	7.16	95.543	5	96.774	6.44	93.823
5.81	95.431	5.57	96.066	4.72	96.496	5.18	96.123	4.29	97.517	5.89	95.241	5.32	95.536	5.76	96.976	7.04	93.059	5.93	89.974	7.3	94.57	6.6	92.034	6.06	90.362	6.42	91.558	6.85	92.404	7.03	95.666	7.62	93.904	5.93	91.454	5.69	91.116	7.21	93.315	6.97	93.225	6.55	96.79	7.56	94.769	5.59	96.008	6.51	93.005
6.19	94.54	6.27	95.215	5.04	95.644	5.67	95.279	4.46	96.762	6.44	94.384	5.68	95.056	6.33	96.188	6.6	92.129	5.61	88.979	7.14	93.655	6.25	91.06	5.73	89.38	6.15	90.566	6.54	91.418	7.65	94.834	7.25	92.904	5.68	90.528	5.39	90.165	7	92.533	6.45	92.251	6.64	95.827	7.13	93.945	6.07	95.22	6.37	92.17
6.52	93.782	6.98	94.42	5.46	94.763	6.23	94.445	4.79	96.006	6.97	93.599	6.15	94.575	6.48	95.513	6.16	91.156	5.42	87.985	6.86	92.788	6	90.082	5.42	88.41	5.81	89.571	6.21	90.438	7.67	94.194	6.88	91.922	5.34	89.549	5.02	89.18	6.6	91.567	5.95	91.284	6.85	94.882	6.57	92.969	6.46	94.439	5.98	91.222
6.78	93.18	7.39	93.905	5.96	93.983	6.88	93.611	5.26	95.25	7.16	92.873	6.62	94.243	6.66	94.652	5.71	90.202	5.39	86.991	6.57	91.882	5.66	89.083	5.2	87.459	5.61	88.576	5.86	89.539	7.25	93.204	6.4	90.925	5.02	88.552	4.77	88.195	6.16	90.567	5.53	90.331	6.61	94.139	6.01	92.039	6.36	93.648	5.54	90.229
7.02	92.63	6.9	92.91	6.16	93.482	6.97	92.817	5.84	94.479	6.79	91.877	6.79	94.073	6.9	93.785	5.36	89.239	5.38	86.035	6.09	90.898	5.47	88.084	5.13	86.508	5.52	87.586	5.59	88.553	6.85	92.233	6.02	89.927	4.86	87.554	4.68	87.211	5.75	89.6	5.13	89.461	6.38	93.339	5.48	91.113	6.24	92.794	5.18	89.237
7.23	92.213	6.41	91.92	6.38	92.853	6.95	92.031	5.92	93.848	6.52	90.888	6.97	93.62	6.93	92.918	5.05	88.244	5.39	85.082	5.61	89.903	5.41	87.085	5.22	85.557	5.35	86.703	5.45	87.568	6.39	91.395	5.72	88.933	4.86	86.581	4.76	86.227	5.41	88.656	4.81	88.514	5.92	92.356	5	90.129	5.9	91.874	4.94	88.242
6.58	91.222	5.98	90.931	6.23	92.083	6.49	91.097	6.09	93.206	6.14	89.907	7.03	93.063	6.71	91.975	4.89	87.249	5.53	84.136	5.24	88.909	5.47	86.092	5.41	84.598	5.32	85.732	5.44	86.579	5.9	90.399	5.51	87.944	4.93	85.688	4.85	85.295	5.2	87.69	4.61	87.524	5.58	91.372	4.64	89.133	5.39	90.882	4.86	87.248
6	90.225	5.62	89.984	6.12	91.451	6.05	90.123	6.25	92.69	5.71	88.935	6.91	92.242	6.52	91.09	4.89	86.255	5.8	83.189	5.01	87.914	5.53	85.111	5.64	83.68	5.44	84.76	5.47	85.713	5.52	89.402	5.42	86.973	4.93	84.901	5.05	84.416	5.15	86.708	4.58	86.533	5.22	90.392	4.44	88.137	5.01	89.89	4.93	86.26
5.52	89.228	5.38	89.11	5.94	90.557	5.56	89.148	6.54	92.177	5.27	87.94	6.52	91.266	6.19	90.102	5.05	85.26	6.1	82.239	4.94	86.919	5.74	84.13	5.87	82.84	5.7	83.789	5.57	84.731	5.28	88.406	5.48	86.003	5.13	84.062	5.18	83.468	5.25	85.726	4.65	85.559	4.97	89.414	4.41	87.142	4.73	88.895	5.15	85.272
5.16	88.231	5.05	88.142	5.71	89.605	5.13	88.16	6.53	91.437	4.96	86.945	6.14	90.268	5.82	89.115	5.36	84.265	6.41	81.349	5.03	85.924	6.07	83.149	6.23	81.999	6.05	82.827	5.8	83.748	5.18	87.41	5.68	85.032	5.29	83.081	5.22	82.539	5.49	84.768	4.88	84.585	4.8	88.523	4.56	86.146	4.5	87.927	5.45	84.282
4.94	87.234	4.83	87.17	5.34	88.635	4.82	87.168	6.21	90.559	4.81	85.949	5.75	89.288	5.49	88.125	5.77	83.272	6.64	80.451	5.28	84.929	6.16	82.267	6.65	81.135	6.17	81.932	6.03	82.787	5.23	86.422	5.92	84.047	5.43	82.153	5.41	81.61	5.68	83.846	5.18	83.647	4.63	87.556	4.84	85.181	4.39	86.945	5.53	83.318
4.88	86.241	4.77	86.197	4.95	87.7	4.67	86.175	6.03	89.682	4.81	84.954	5.36	88.333	5.19	87.144	6.16	82.288	6.84	79.528	5.66	83.942	6.29	81.393	6.8	80.406	6.35	81.003	6.1	81.913	5.35	85.449	6.17	83.06	5.72	81.225	5.74	80.681	5.92	83.012	5.36	82.703	4.59	86.575	5	84.272	4.45	85.963	5.6	82.362
4.99	85.248	4.87	85.225	4.72	86.765	4.69	85.182	5.72	88.735	4.98	83.959	5.08	87.375	5.05	86.164	6.43	81.442	6.98	78.53	6.02	82.987	6.55	80.519	6.96	79.409	6.52	80.075	6.23	81.01	5.4	84.486	6.34	82.208	6.09	80.296	6.16	79.77	6.09	82.149	5.5	81.754	4.59	85.61	5.11	83.356	4.69	84.981	5.81	81.392
5.25	84.256	5.13	84.253	4.65	85.83	4.87	84.189	5.34	87.737	5.31	82.963	4.91	86.382	5.05	85.183	6.48	80.865	7.21	77.532	6.23	82.012	6.78	79.67	7.24	78.412	6.71	79.076	6.43	80.073	5.61	83.522	6.57	81.369	6.4	79.363	6.54	78.816	6.29	81.255	5.74	80.836	4.68	84.615	5.24	82.427	5.07	83.999	6.15	80.421
5.64	83.263	5.5	83.278	4.72	84.877	5.2	83.196	5.1	86.74	5.75	81.968	4.9	85.39	5.22	84.202	6.7	80.027	7.55	76.534	6.46	81.087	7.02	78.703	7.62	77.415	7.01	78.077	6.64	79.079	5.92	82.564	6.8	80.473	6.83	78.43	6.91	77.826	6.58	80.399	6.1	79.918	4.85	83.621	5.51	81.498	5.52	83.034	6.59	79.448
6	82.293	5.77	82.289	4.9	83.877	5.65	82.201	5.01	85.742	6.26	80.974	4.98	84.399	5.5	83.216	6.86	79.056	7.98	75.536	6.67	80.199	7.37	77.707	8.08	76.421	7.42	77.077	6.98	78.086	6.2	81.706	7.01	79.475	7.35	77.497	7.34	76.828	6.97	79.531	6.58	79.001	5.07	82.644	5.88	80.56	5.77	82.166	6.97	78.449
6.18	81.492	6.09	81.407	5.17	82.957	6.15	81.205	5.08	84.744	6.84	79.977	5.22	83.408	5.84	82.235	7.1	78.064	8.5	74.538	6.81	79.202	7.78	76.762	8.53	75.432	7.92	76.078	7.42	77.093	6.73	80.798	7.33	78.477	7.77	76.759	7.85	75.829	7.26	78.533	7.15	78.083	5.44	81.665	6.18	79.574	6.03	81.258	7.38	77.454
6.38	80.551	6.35	80.631	5.45	82.161	6.46	80.345	5.31	83.747	7.04	79.192	5.51	82.438	6.11	81.402	7.42	77.083	9.09	73.539	7.06	78.205	8.26	75.768	8.97	74.492	8.5	75.078	7.94	76.099	7.01	79.862	7.75	77.479	8.12	75.867	8.31	74.868	7.64	77.538	7.53	77.099	5.88	80.793	6.52	78.597	6.13	80.277	7.88	76.459
6.52	79.551	6.65	79.862	5.84	81.342	6.67	79.674	5.66	82.751	7.3	78.204	5.71	81.956	6.49	80.562	7.82	76.085	9.49	72.602	7.41	77.207	8.81	74.773	9.22	73.544	9.01	74.171	8.47	75.195	7.22	78.873	8.25	76.482	8.38	74.955	8.49	73.943	8.12	76.544	7.95	76.099	6.08	79.797	6.92	77.618	6.37	79.281	8.46	75.464
6.79	78.552	6.83	78.911	6.25	80.523	6.82	78.687	6.08	81.764	7.58	77.214	6.04	81.027	6.72	79.636	8.32	75.087	9.77	71.649	7.86	76.21	9.17	73.865	9.45	72.566	9.14	73.174	8.79	74.325	7.53	77.884	8.62	75.568	8.55	74.083	8.62	72.944	8.63	75.545	8.45	75.101	6.4	78.801	7.31	76.623	6.72	78.284	8.57	74.483
7.1	77.635	7.09	77.915	6.62	79.659	7.1	77.7	6.36	80.92	7.94	76.226	6.32	80.177	6.8	78.638	8.84	74.106	10.02	70.65	8.32	75.23	9.31	72.866	9.68	71.568	9.36	72.177	9.05	73.355	7.93	76.892	8.84	74.64	8.74	73.088	8.85	71.944	9.06	74.635	8.65	74.218	6.83	77.805	7.53	75.776	7.18	77.287	8.68	73.483
7.51	76.714	7.46	76.918	6.87	78.667	7.48	76.713	6.66	80.138	8.31	75.239	6.44	79.254	7	77.64	9.21	73.176	10.34	69.654	8.67	74.302	9.55	71.9	9.95	70.587	9.65	71.179	9.27	72.356	8.37	75.893	9.01	73.658	9.01	72.095	9.17	70.945	9.18	73.689	8.86	73.359	7.34	76.835	7.83	74.895	7.72	76.298	8.87	72.487
7.98	75.759	7.93	75.922	7.24	77.673	7.91	75.733	7	79.239	8.77	74.252	6.58	78.27	7.31	76.642	9.53	72.235	10.69	68.663	9.03	73.363	9.72	70.945	10.19	69.639	10.02	70.179	9.58	71.358	8.76	75.05	9.22	72.658	9.33	71.11	9.57	69.945	9.33	72.689	9.11	72.438	7.93	75.864	8.17	73.947	8.09	75.351	9.14	71.501
8.45	74.811	8.47	74.926	7.67	76.68	8.4	74.743	7.24	78.262	9.1	73.376	6.79	77.275	7.72	75.643	9.82	71.415	11.12	67.673	9.21	72.372	9.95	69.969	10.52	68.692	10.47	69.18	9.97	70.36	8.85	74.059	9.52	71.659	9.73	70.126	10.05	68.946	9.57	71.689	9.39	71.44	8.37	74.923	8.54	73.05	8.33	74.446	9.5	70.514
8.78	73.884	9.03	73.978	8.1	75.685	8.91	73.795	7.58	77.278	9.43	72.475	7.09	76.285	8.22	74.645	9.98	70.437	11.61	66.682	9.44	71.372	10.27	68.993	10.92	67.744	10.98	68.181	10.24	69.402	9.02	73.064	9.88	70.659	10.21	69.141	10.53	68.061	9.89	70.689	9.75	70.443	8.48	74.059	8.79	72.051	8.5	73.493	9.93	69.527
8.95	72.987	9.37	73.052	8.6	74.688	9.26	72.821	8	76.28	9.84	71.574	7.5	75.295	8.8	73.647	10.23	69.459	12.16	65.692	9.77	70.373	10.66	68.017	11.39	66.797	11.51	67.187	10.58	68.445	9.29	72.069	10.33	69.659	10.75	68.157	11	67.317	10.3	69.689	10.19	69.445	8.62	73.09	9.14	71.052	8.74	72.505	10.43	68.54
9.09	72.118	9.72	72.133	9.07	73.775	9.66	71.843	8.5	75.281	10.1	70.576	8.01	74.304	9.44	72.649	10.56	68.48	12.71	64.707	10.17	69.374	11.12	67.042	11.8	65.851	12.04	66.212	11	67.487	9.59	71.073	10.84	68.659	11.33	67.187	11.49	66.5	10.77	68.689	10.7	68.447	8.86	72.091	9.56	70.053	9.07	71.516	11	67.553
9.3	71.27	10	71.152	9.22	73.07	9.98	70.851	9.06	74.291	10.43	69.579	8.43	73.366	10.11	71.676	10.94	67.513	13.09	63.771	10.65	68.375	11.5	66.083	12.27	64.899	12.3	65.296	11.42	66.538	9.96	70.076	11.35	67.664	11.95	66.228	11.91	65.552	11.31	67.689	11.2	67.474	9.18	71.092	10.03	69.068	9.48	70.528	11.56	66.577
9.58	70.338	10.33	70.155	9.41	72.316	10.37	69.86	9.56	73.343	10.84	68.581	8.88	72.448	10.48	70.792	11.37	66.553	13.35	62.84	11.19	67.376	11.89	65.133	12.57	63.932	12.52	64.312	11.7	65.543	10.4	69.078	11.79	66.699	12.2	65.471	12.01	64.563	11.89	66.696	11.62	66.539	9.6	70.094	10.56	68.087	9.97	69.54	11.89	65.659
9.95	69.349	10.74	69.158	9.65	71.319	10.83	68.868	9.79	72.376	11.31	67.588	9.36	71.526	10.79	69.795	11.86	65.592	13.58	61.86	11.7	66.39	12.3	64.177	12.82	62.971	12.8	63.328	12.02	64.545	10.9	68.088	12.05	65.769	12.24	64.536	12.19	63.573	12.52	65.703	11.98	65.733	10.08	69.095	11.14	67.106	10.53	68.552	12.16	64.82
10.39	68.36	11.21	68.161	9.98	70.323	11.29	67.873	9.97	71.376	11.66	66.654	9.68	70.533	11.14	68.796	12.28	64.662	13.53	61.046	12.16	65.428	12.66	63.198	13.05	62.01	12.7	62.504	12.29	63.571	11.26	67.253	12.23	64.863	12.34	63.609	12.18	62.7	13.07	64.737	12.25	64.759	10.57	68.187	11.78	66.125	11.14	67.563	12.38	63.883
10.9	67.371	11.73	67.169	10.39	69.326	11.78	66.883	10.23	70.376	12.08	65.72	10.08	69.539	11.56	67.797	12.6	63.731	13.38	60.375	12.59	64.449	13.06	62.221	13.34	61.05	12.61	61.702	12.58	62.617	11.54	66.303	12.34	63.875	12.49	62.687	12.18	61.841	13.15	64.016	12.57	63.775	10.94	67.58	12.13	65.194	11.71	66.598	12.67	62.946
11.46	66.382	12.29	66.18	10.86	68.33	12.32	65.895	10.57	69.377	12.56	64.786	10.56	68.546	12.04	66.797	12.87	62.748	13.25	59.992	12.87	63.471	13.43	61.259	13.64	60.112	12.59	60.901	12.93	61.663	11.81	65.331	12.5	62.882	12.65	61.782	12.23	60.976	13.07	63.118	12.87	62.783	11.18	66.736	12.22	64.26	12.17	65.653	13.03	62.008
11.93	65.411	12.78	65.251	11.4	67.333	12.91	64.908	10.99	68.377	13.04	63.867	11.05	67.553	12.58	65.798	13.16	61.771	13.11	59.185	12.81	62.551	13.72	60.317	13.77	59.291	12.57	60.149	13.24	60.71	12.12	64.344	12.74	61.889	12.84	60.885	12.32	60.131	13.04	62.207	13.14	61.795	11.47	65.845	12.3	63.321	12.7	64.698	13.44	61.071
12.36	64.454	12.97	64.574	11.99	66.337	13.35	63.958	11.46	67.378	13.33	62.947	11.55	66.558	13.06	64.834	13.5	60.797	12.96	58.357	12.58	61.656	13.6	59.681	13.5	58.432	12.34	59.418	13.51	59.768	12.44	63.345	12.89	61.141	12.6	60.261	12.48	59.286	13.03	61.345	13.07	60.963	11.63	64.887	12.45	62.382	12.88	63.724	13.85	60.096
12.85	63.496	13.07	63.688	12.62	65.34	13.66	62.989	11.93	66.388	13.61	61.964	12.11	65.564	13.52	63.85	13.9	59.822	12.74	57.458	12.43	60.761	13.53	59.007	13.11	57.435	12.16	58.652	13.38	59.093	12.84	62.347	12.92	60.634	12.45	59.522	12.43	58.529	12.99	60.603	12.96	60.214	11.81	63.914	12.67	61.443	13.07	62.746	14.28	59.099
13.4	62.539	13.18	62.703	13.08	64.419	13.84	62.052	12.44	65.403	13.96	60.98	12.72	64.569	13.99	62.871	14.12	59.025	12.39	56.469	12.1	59.959	13.07	58.069	12.78	56.439	12.05	57.885	13.25	58.269	13.21	61.394	12.91	59.81	12.28	58.758	12.42	57.732	13.01	59.861	12.66	59.643	12.07	62.941	12.83	60.684	13.33	61.769	14.31	58.506
13.69	61.792	13.32	61.712	13.35	63.582	14.04	61.062	12.91	64.44	14.25	60.006	13.26	63.61	14.21	61.893	14.19	58.248	12.11	55.48	11.68	59.059	12.66	57.125	12.51	55.442	12.01	57.119	13.18	57.43	13.47	60.421	12.97	58.986	12	57.97	12.44	56.943	13.1	59.119	12.4	59.01	12.39	61.968	12.89	60.038	13.22	60.939	14.38	57.885
13.92	60.904	13.52	60.722	13.44	62.907	14.29	60.073	13.23	63.6	14.28	59.124	13.63	62.642	14.4	60.894	13.81	57.345	11.9	54.49	11.32	58.159	12.29	56.195	12.31	54.445	12.05	56.353	12.9	56.499	13.79	59.446	13.09	58.163	11.66	57.041	12.52	56.15	13.27	58.377	12.21	58.376	12.78	60.994	13.01	59.351	13.14	60.11	14.35	57.153
13.92	60.083	13.58	59.852	13.57	61.912	14.61	59.084	13.38	62.904	13.94	58.5	14.01	61.672	14.64	59.894	13.36	56.409	11.75	53.554	11.03	57.259	11.91	55.226	12.18	53.471	12.11	55.541	12.56	55.525	14.16	58.471	13.23	57.381	11.38	56.098	12.62	55.305	13.49	57.665	12.08	57.752	13.23	60.021	13.12	58.499	12.91	59.48	14.04	56.168
13.9	59.248	13.37	59.066	13.76	60.918	14.57	58.272	13.6	62.177	13.53	57.627	14.27	60.684	14.61	59.038	12.97	55.472	11.62	52.575	10.82	56.359	11.56	54.242	12.14	52.588	12.02	54.567	12.29	54.551	14.31	57.794	12.95	56.619	11.17	55.154	12.72	54.467	13.68	56.91	11.85	57.035	13.46	59.154	13.06	57.691	12.77	58.684	13.74	55.179
13.67	58.363	13.16	58.286	13.96	59.947	14.39	57.419	13.84	61.235	13.17	56.648	14.25	59.886	14.18	58.043	12.64	54.536	11.5	51.584	10.68	55.443	11.29	53.258	12.18	51.704	11.87	53.572	12.08	53.577	14.3	57.163	12.63	55.646	11	54.19	12.45	53.543	13.5	56.121	11.5	56.2	13.54	58.384	12.9	56.923	12.72	57.827	13.49	54.19
13.06	57.421	13.02	57.507	13.95	59.067	14.28	56.569	14.02	60.236	12.87	55.668	14.22	59.137	13.8	57.047	12.38	53.6	11.46	50.594	10.59	54.482	11.05	52.295	11.93	50.945	11.78	52.575	11.94	52.602	14.2	56.389	12.36	54.67	10.91	53.226	12.24	52.619	13.26	55.259	11.21	55.365	13.62	57.6	12.82	56.156	12.76	57.02	13.31	53.2
12.5	56.48	12.94	56.727	13.87	58.179	14.03	55.71	14.15	59.413	12.52	54.673	14.09	58.382	13.46	56.05	12.1	52.64	11.5	49.603	10.48	53.518	10.97	51.362	11.68	50.129	11.76	51.578	11.89	51.628	14.14	55.594	12.12	53.689	10.86	52.287	12.12	51.696	13	54.296	10.97	54.379	13.38	56.713	12.74	55.311	12.37	56.054	13.2	52.211
12	55.538	12.94	55.948	13.77	57.286	13.57	54.811	13.94	58.56	12.19	53.673	13.96	57.619	13.16	55.052	11.8	51.656	11.46	48.623	10.44	52.555	10.87	50.383	11.46	49.328	11.83	50.582	11.9	50.654	14.04	54.807	11.96	52.711	10.81	51.39	12.2	50.772	12.8	53.333	10.8	53.379	13.19	55.826	12.59	54.326	12.05	55.088	13.15	51.222
11.55	54.597	13.01	55.168	13.48	56.36	13.16	53.913	13.5	57.712	11.94	52.674	13.87	56.828	12.92	54.054	11.51	50.689	11.42	47.648	10.44	51.582	10.83	49.412	11.26	48.387	11.81	49.629	11.82	49.657	13.87	53.937	11.85	51.76	10.85	50.493	12.15	49.833	12.68	52.37	10.72	52.379	13.08	54.939	12.51	53.342	11.8	54.121	13.16	50.23
11.12	53.647	12.86	54.283	13.02	55.404	12.71	53.027	12.9	56.763	11.75	51.674	13.69	55.929	12.75	53.056	11.3	49.722	11.45	46.67	10.4	50.587	10.84	48.485	11.13	47.446	11.86	48.653	11.81	48.658	13.74	53.114	11.79	50.795	10.97	49.593	12.08	48.856	12.62	51.407	10.72	51.379	13.04	54.052	12.5	52.357	11.63	53.155	13.18	49.233
10.75	52.696	12.45	53.302	12.6	54.44	12.25	52.037	12.35	55.813	11.57	50.689	13.33	54.969	12.65	52.058	11.16	48.754	11.56	45.693	10.44	49.592	10.94	47.557	11.04	46.501	11.96	47.679	11.89	47.658	13.51	52.199	11.81	49.83	11.15	48.677	12.04	47.871	12.51	50.434	10.8	50.38	13.06	53.165	12.57	51.372	11.52	52.188	13.26	48.236
10.45	51.744	12.03	52.308	12.25	53.477	11.84	51.047	11.86	54.864	11.34	49.729	12.89	54.016	12.44	51.143	11.11	47.787	11.57	44.793	10.55	48.599	11.11	46.63	11.03	45.555	11.99	46.751	12.03	46.658	13.27	51.28	11.9	48.866	11.09	47.723	12.08	46.888	12.4	49.457	10.96	49.38	12.96	52.238	12.71	50.387	11.48	51.215	13.41	47.238
10.23	50.792	11.68	51.316	11.97	52.514	11.5	50.058	11.39	53.879	11.18	48.769	12.51	53.062	12.22	50.242	11.13	46.82	11.41	43.951	10.49	47.781	11.37	45.702	11.1	44.61	12.07	45.836	12.25	45.659	13.09	50.383	11.85	48.013	11.09	46.757	12.14	45.916	12.36	48.479	11.21	48.38	12.84	51.296	12.91	49.403	11.51	50.243	13.6	46.242
10.1	49.84	11.36	50.326	11.75	51.55	11.23	49.068	10.97	52.888	11.1	47.809	12.19	52.109	11.98	49.292	11.21	45.853	11.33	43.108	10.34	46.931	11.69	44.775	11.25	43.665	12.17	44.972	12.35	44.836	12.75	49.41	11.82	47.192	11.17	45.792	12.1	45.152	12.4	47.502	11.52	47.38	12.79	50.356	13.1	48.497	11.57	49.263	13.58	45.333
10.05	48.889	11.05	49.331	11.59	50.597	11.04	48.079	10.63	51.897	11.1	46.849	11.94	51.155	11.77	48.327	11.35	44.887	11.31	42.255	10.35	46.014	12.09	43.847	11.48	42.719	12.33	44.105	12.2	43.854	12.37	48.422	11.86	46.37	11.33	44.826	12.07	44.487	12.51	46.524	11.84	46.385	12.74	49.408	13.35	47.536	11.68	48.293	13.37	44.396
10.09	47.938	10.81	48.337	11.46	49.661	10.89	47.096	10.37	50.906	11.17	45.881	11.76	50.202	11.64	47.363	11.49	43.943	11.36	41.389	10.48	45.065	12.34	42.997	11.78	41.774	12.56	43.238	12.12	42.872	12.07	47.434	11.98	45.548	11.57	43.861	12.11	43.822	12.76	45.584	12.22	45.39	12.65	48.465	13.66	46.573	11.85	47.327	13.05	43.661
10.01	47.016	10.64	47.357	11.41	48.725	10.78	46.125	10.18	49.915	11.19	44.906	11.63	49.226	11.59	46.398	11.64	42.988	11.39	40.545	10.54	44.117	12.62	42.188	12.04	40.821	12.64	42.417	11.98	41.983	11.83	46.446	12.17	44.726	11.88	42.895	12.23	43.157	13.06	44.643	12.6	44.518	12.59	47.518	14	45.624	12.01	46.365	12.58	42.8
9.96	46.064	10.54	46.372	11.22	47.792	10.75	45.153	10.09	48.924	11.15	43.938	11.48	48.245	11.6	45.431	11.83	42.02	11.14	39.788	10.55	43.17	12.64	41.393	12.13	40.054	12.76	41.605	11.87	41.119	11.67	45.458	12.43	43.905	12.05	42.034	12.05	42.405	13.22	43.715	12.7	43.612	12.59	46.537	13.99	44.816	12.23	45.392	12.21	42.012
9.97	45.094	10.44	45.373	11.09	46.859	10.81	44.182	10.08	47.934	11.17	42.959	11.35	47.273	11.61	44.446	12.09	41.052	10.96	39.031	10.61	42.24	12.55	40.444	12.25	39.327	12.76	40.657	11.84	40.256	11.58	44.47	12.71	43.012	12.1	41.262	11.78	41.502	13.04	42.835	12.83	42.694	12.65	45.557	13.87	43.841	12.39	44.528	11.74	41.029
10.07	44.123	10.41	44.375	11.04	45.926	10.95	43.21	10.16	46.943	11.28	41.98	11.3	46.302	11.7	43.461	12.2	40.088	10.86	38.274	10.19	41.607	12.32	39.469	12.33	38.635	12.62	39.735	11.89	39.393	11.57	43.483	12.99	42.04	12.12	40.776	11.57	40.586	12.84	41.911	12.85	42.06	12.79	44.577	13.69	42.983	12.31	43.656	11.32	40.045
10.25	43.151	10.45	43.379	11.02	44.954	11.06	42.243	10.32	45.952	11.46	41	11.33	45.33	11.86	42.475	12.11	39.149	10.8	37.456	9.78	40.953	11.9	38.484	12.17	38.038	12.37	38.782	11.64	38.799	11.64	42.49	13.16	41.093	12.03	39.925	11.41	39.766	12.51	40.932	12.54	41.076	12.95	43.608	13.36	42.32	12.3	42.784	10.97	39.062
10.44	42.163	10.57	42.383	11.09	43.983	11.23	41.277	10.57	44.961	11.52	40.1	11.44	44.358	12.1	41.49	11.94	38.226	10.64	36.46	9.44	40.307	11.54	37.499	12.08	37.441	12.11	37.885	11.38	38.067	11.77	41.492	13.08	40.209	11.54	38.931	11.29	39.108	12.25	39.953	12.23	40.127	12.97	42.738	13.01	41.44	12.37	41.912	10.69	38.078
10.71	41.173	10.78	41.387	11.23	43.011	11.48	40.311	10.9	43.97	11.57	39.235	11.63	43.387	12.27	40.507	11.77	37.28	10.58	35.463	9.18	39.66	10.97	36.707	11.99	37.006	11.79	37.092	11.1	37.164	11.97	40.494	12.91	39.309	11.11	37.938	11.02	38.122	12.06	38.974	11.83	39.269	12.82	41.896	12.7	40.516	12.37	40.967	10.5	37.094
11.05	40.183	11.07	40.391	11.45	42.039	11.79	39.346	11.3	42.98	11.7	38.369	11.88	42.41	12.41	39.528	11.52	36.42	10.59	34.467	9.02	39.014	10.45	35.926	11.57	36.086	11.53	36.3	10.89	36.261	12.24	39.514	12.68	38.46	10.75	36.944	10.83	37.136	11.85	38.025	11.49	38.411	12.74	41.054	12.45	39.594	12.15	40.006	10.38	36.111
11.3	39.242	11.43	39.395	11.46	41.199	12.04	38.502	11.66	42.049	11.89	37.516	12.16	41.454	12.47	38.657	10.94	35.544	10.29	34.015	8.85	38.341	9.99	35.145	10.99	35.185	11.36	35.507	10.76	35.358	12.22	38.714	12.35	37.534	10.46	35.951	10.72	36.15	11.68	37.084	11.23	37.553	12.33	40.175	12.09	38.698	11.75	39.089	10.36	35.141
11.39	38.399	11.74	38.566	11.4	40.498	11.87	37.779	11.95	41.215	12.12	36.702	12.43	40.501	12.49	37.866	10.3	34.708	10.06	33.565	8.59	37.586	9.58	34.392	10.32	34.31	11.18	34.685	10.69	34.497	11.95	38.068	12.09	36.609	10.25	34.957	10.7	35.167	11.58	36.142	11.05	36.695	11.88	39.2	11.76	37.78	11.42	38.173	10.42	34.215
11.54	37.551	11.89	37.993	11.42	39.798	11.61	36.966	12.28	40.275	12.02	35.882	12.71	39.554	12.37	37.154	9.72	33.872	9.87	33.089	8.41	36.81	9.25	33.642	9.7	33.435	10.83	33.78	10.62	33.693	11.75	37.423	11.9	35.684	10.13	33.964	10.56	34.198	11.39	35.148	10.94	35.837	11.49	38.226	11.37	36.783	11.1	37.195	10.55	33.287
11.75	36.694	11.76	37.226	11.52	39.097	11.06	36.046	12.59	39.321	11.97	35.04	12.81	38.711	12.07	36.471	9.2	33.036	9.64	32.541	8.2	35.848	9.01	32.892	9.14	32.56	10.47	32.912	10.24	32.904	11.57	36.675	11.79	34.759	10.09	32.971	10.45	33.202	11.28	34.154	10.79	35.023	11.16	37.252	11.06	35.816	10.82	36.2	10.41	32.509
11.89	35.856	11.5	36.246	11.7	38.405	10.53	35.149	12.9	38.345	11.84	34.076	12.66	37.777	11.77	35.476	8.68	32.229	9.44	31.972	8.09	34.885	8.68	31.991	8.65	31.686	10.19	32.045	9.79	31.965	11.37	35.778	11.74	33.825	10.15	31.977	10.41	32.205	10.87	33.386	10.19	34.119	10.9	36.278	10.57	35.08	10.59	35.204	10.22	31.857
11.84	34.92	11.28	35.256	11.63	37.754	10.05	34.222	12.9	37.416	11.78	33.348	12.54	36.85	11.54	34.482	8.18	31.445	9.21	31.265	7.98	33.904	8.42	31.083	8.24	30.811	10	31.178	9.35	31.007	11.25	34.88	11.71	32.827	10.18	31.285	10.39	31.28	10.37	32.705	9.54	33.157	10.73	35.304	9.96	34.182	10.4	34.205	9.88	30.946
11.54	34.065	11.11	34.259	11.42	37.092	9.62	33.287	12.55	36.433	11.51	32.45	12.48	35.925	11.39	33.487	7.77	30.661	8.92	30.423	7.96	32.942	8.08	30.214	7.92	29.936	9.89	30.328	8.95	30.071	11.17	33.955	11.37	31.941	9.91	30.567	10.09	30.422	9.92	32.039	8.96	32.195	10.63	34.33	9.41	33.285	10.3	33.206	9.58	30.027
11.29	33.227	11.03	33.262	11.15	36.096	9.26	32.339	12.18	35.461	11.31	31.553	12.47	34.992	11.08	32.581	7.42	29.842	8.83	29.769	7.63	32.051	7.48	29.269	7.35	29.019	9.55	29.452	8.59	29.18	10.96	32.965	11.02	31.149	9.73	29.848	9.82	29.54	9.2	31.061	8.44	31.232	10.44	33.612	8.93	32.387	10.17	32.241	9.3	29.113
10.97	32.365	11.03	32.267	10.96	35.1	8.99	31.392	11.88	34.488	11.19	30.655	12.41	34.106	10.8	31.688	7.05	28.902	8.58	29.525	7.37	31.163	6.93	28.319	6.81	28.078	8.84	28.585	8.24	28.379	10.74	31.98	10.74	30.368	9.34	28.976	9.55	28.697	8.53	30.084	7.96	30.259	9.97	32.742	8.53	31.489	9.7	31.373	9.11	28.21
10.62	31.449	10.99	31.662	10.84	34.104	8.81	30.445	11.61	33.523	11.01	29.922	12.06	33.352	10.47	30.969	6.73	27.915	8.44	29.28	7.23	30.274	6.48	27.368	6.28	27.117	8.15	27.714	7.83	27.49	10.57	31.129	10.45	29.541	8.71	27.992	9.1	27.744	7.92	29.107	7.55	29.28	9.56	31.862	8.22	30.592	9.21	30.467	8.88	27.347
10.49	30.659	10.75	30.956	10.81	33.109	8.55	29.51	11.27	32.583	10.67	29.011	11.65	32.515	9.79	30.236	6.52	26.928	7.89	28.475	7.04	29.392	6.14	26.418	5.78	26.147	7.51	26.844	7.39	26.529	10.42	30.391	9.84	28.578	8.1	27.001	8.73	26.791	7.38	28.129	7.23	28.312	9.17	31.045	7.91	29.679	8.59	29.48	8.63	26.691
10.3	29.989	10.27	30.118	10.87	32.113	8.16	28.587	11.01	31.642	10.26	28.111	10.94	31.546	9.07	29.329	6.39	25.958	7.32	27.561	6.61	28.564	5.63	25.569	5.34	25.165	6.96	25.973	7.04	25.568	9.81	29.516	9.27	27.648	7.54	26.015	8.4	25.87	6.92	27.143	6.97	27.426	8.86	30.23	7.41	28.728	8.04	28.493	8.13	25.799
9.94	29.028	9.68	29.161	10.96	31.132	7.86	27.665	10.82	30.702	9.89	27.152	10.21	30.565	8.56	28.502	6.18	25.009	6.83	26.646	6.28	27.737	5.13	24.743	5.02	24.18	6.49	25.103	6.8	24.607	9.17	28.568	8.77	26.717	7.06	25.029	8.12	24.964	6.56	26.157	6.83	26.541	8.56	29.385	6.99	27.78	7.56	27.506	7.65	24.889
9.46	28.047	9.14	28.204	10.63	30.257	7.67	26.743	10.72	29.761	9.46	26.177	9.52	29.585	8.23	27.7	5.93	24.077	6.44	25.732	6.08	26.917	4.75	23.917	4.85	23.195	6.13	24.232	6.68	23.646	8.59	27.62	8.35	25.786	6.68	24.043	7.85	24.091	6.32	25.17	6.82	25.656	8.07	28.437	6.68	26.831	7.1	26.522	7.23	24.043
9.05	27.063	8.68	27.246	10.17	29.303	7.59	25.82	10.36	28.889	8.93	25.233	8.87	28.605	7.7	26.755	5.69	23.187	6.17	24.816	5.87	26.058	4.53	23.09	4.83	22.214	5.89	23.362	6.62	22.73	8.06	26.665	8.01	24.856	6.41	23.057	7.69	23.231	6.21	24.184	6.52	24.849	7.67	27.488	6.48	25.883	6.68	25.542	6.91	23.201
8.56	26.105	8.26	26.273	9.74	28.338	7.51	24.944	9.82	27.98	8.43	24.267	8.29	27.625	7.18	25.793	5.45	22.271	6.01	23.888	5.35	25.068	4.41	22.21	4.49	21.386	5.79	22.491	6.57	21.907	7.56	25.695	7.78	23.925	6.27	22.071	7.63	22.37	6.23	23.198	6.33	24.037	7.31	26.523	6.42	24.934	6.25	24.572	6.7	22.359
8.07	25.156	7.91	25.296	9.15	27.351	7.45	23.958	9.23	27.015	8.01	23.301	7.79	26.645	6.75	24.812	5.3	21.41	5.97	22.964	4.94	24.097	4.39	21.253	4.21	20.662	5.83	21.621	6.64	21.091	7.15	24.724	7.48	23.062	6.2	21.109	7.68	21.432	6.38	22.211	6.15	23.129	6.96	25.533	6.48	23.986	5.83	23.628	6.61	21.567
7.66	24.207	7.42	24.316	8.57	26.375	7.33	23.081	8.7	26.051	7.67	22.334	7.37	25.665	6.42	23.836	5.24	20.522	5.93	21.999	4.68	23.127	4.53	20.295	4.1	19.939	5.93	20.763	6.57	20.219	6.68	23.859	7.01	22.174	6.04	20.187	7.84	20.479	6.42	21.308	6.12	22.222	6.65	24.547	6.63	23.021	5.53	22.684	6.55	20.776
7.35	23.258	6.93	23.356	8.05	25.403	7.27	22.242	8.26	25.087	7.3	21.426	6.97	24.685	6.06	22.974	5.33	19.634	5.82	21.01	4.58	22.157	4.85	19.338	4.18	19.215	5.75	19.834	6.42	19.372	6.19	22.979	6.58	21.267	5.99	19.287	8.04	19.601	6.5	20.397	6.12	21.311	6.31	23.57	6.79	22.083	5.37	21.74	6.62	19.985
7.16	22.309	6.52	22.395	7.61	24.43	7.33	21.404	7.9	24.123	6.98	20.514	6.5	23.706	5.82	22.222	5.39	18.89	5.83	20.017	4.62	21.215	5.3	18.38	4.36	18.47	5.5	18.85	6.07	18.422	5.8	22.084	6.26	20.359	6.04	18.409	8.11	18.793	6.45	19.456	6.03	20.393	6.07	22.591	6.83	21.227	5.37	20.796	6.68	19.143
7.08	21.359	6.19	21.434	7.26	23.457	7.39	20.472	7.61	23.161	6.77	19.601	6.13	22.727	5.5	21.367	5.41	18.225	5.97	19.024	4.7	20.258	5.81	17.413	4.5	17.794	5.3	17.908	5.8	17.448	5.52	21.189	5.98	19.441	6.22	17.53	8.04	17.896	6.46	18.524	6.08	19.476	5.95	21.61	6.99	20.372	5.51	19.852	6.55	18.346
7.07	20.408	5.97	20.474	7.03	22.484	7.5	19.575	7.33	22.21	6.68	18.689	5.86	21.77	5.28	20.469	5.47	17.444	6.2	18.034	4.95	19.301	6.22	16.442	4.57	16.982	5.2	17.054	5.68	16.474	5.25	20.289	5.83	18.524	6.43	16.689	7.9	16.91	6.61	17.566	6.2	18.531	5.93	20.629	7.11	19.464	5.79	18.904	6.34	17.438
6.96	19.469	5.9	19.513	6.91	21.511	7.71	18.703	7.15	21.251	6.61	17.775	5.69	20.831	5.22	19.57	5.66	16.641	6.36	17.058	5.23	18.347	6.56	15.48	4.81	16.168	5.24	16.296	5.7	15.5	5.13	19.39	5.82	17.606	6.64	15.892	7.76	15.927	6.91	16.574	6.31	17.556	6.05	19.648	7	18.534	6.05	18.022	6.16	16.522
[truncated: 148 more columns]

## Sheet: Fig 4B S5C Unr Chol Run3 NoLip
Figure 4B and Supplementary Figure 5C. Pore profiles determined across simulation frames for backbone unrestrained simulation #3 (9:1 POPC:cholesterol) with lipids excluded.
The pore profiles plotted in Figure 4B are identical to Supplementary Figure 5C for backbone unrestrained simulation #3 (9:1 POPC:cholesterol).
radius_(Angstr.)_f11	z_(Angstr.)_f11	radius_(Angstr.)_f22	z_(Angstr.)_f22	radius_(Angstr.)_f33	z_(Angstr.)_f33	radius_(Angstr.)_f44	z_(Angstr.)_f44	radius_(Angstr.)_f55	z_(Angstr.)_f55	radius_(Angstr.)_f66	z_(Angstr.)_f66	radius_(Angstr.)_f77	z_(Angstr.)_f77	radius_(Angstr.)_f88	z_(Angstr.)_f88	radius_(Angstr.)_f99	z_(Angstr.)_f99	radius_(Angstr.)_f110	z_(Angstr.)_f110	radius_(Angstr.)_f121	z_(Angstr.)_f121	radius_(Angstr.)_f132	z_(Angstr.)_f132	radius_(Angstr.)_f143	z_(Angstr.)_f143	radius_(Angstr.)_f154	z_(Angstr.)_f154	radius_(Angstr.)_f165	z_(Angstr.)_f165	radius_(Angstr.)_f176	z_(Angstr.)_f176	radius_(Angstr.)_f187	z_(Angstr.)_f187	radius_(Angstr.)_f198	z_(Angstr.)_f198	radius_(Angstr.)_f209	z_(Angstr.)_f209	radius_(Angstr.)_f220	z_(Angstr.)_f220	radius_(Angstr.)_f231	z_(Angstr.)_f231	radius_(Angstr.)_f242	z_(Angstr.)_f242	radius_(Angstr.)_f264	z_(Angstr.)_f264	radius_(Angstr.)_f275	z_(Angstr.)_f275	radius_(Angstr.)_f286	z_(Angstr.)_f286
0.5	116.133	0.5	115.12	0.5	115.092	0.5	115.468	0.5	116.455	0.5	114.775	0.5	114.627	0.5	116.684	0.5	114.389	0.5	114.325	0.5	116.996	0.5	114.888	0.5	115.748	0.5	114.705	0.5	114.622	0.5	116.086	0.5	115.623	0.5	115.55	0.5	115.946	0.5	115.446	0.5	115.82	0.5	116.548	0.5	115.841	0.5	115.346	0.5	115.134
0.5	116.133	0.5	115.12	0.5	115.092	0.5	115.468	0.5	116.455	0.5	114.775	0.5	114.627	0.5	116.684	0.5	114.389	0.5	114.325	0.5	116.996	0.5	114.888	0.5	115.748	0.5	114.705	0.5	114.622	0.5	116.086	0.5	115.623	0.5	115.55	0.5	115.946	0.5	115.446	0.5	115.82	0.5	116.548	0.5	115.841	0.5	115.346	0.5	115.134
0.5	116.133	0.5	115.12	0.5	115.092	0.5	115.468	0.5	116.455	0.5	114.775	0.5	114.627	0.5	116.684	0.5	114.389	0.5	114.325	0.5	116.996	0.5	114.888	0.5	115.748	0.5	114.705	0.5	114.622	0.5	116.086	0.5	115.623	0.5	115.55	0.5	115.946	0.5	115.446	0.5	115.82	0.5	116.548	0.5	115.841	0.5	115.346	0.5	115.134
0.5	116.133	0.5	115.12	0.5	115.092	0.5	115.468	0.5	116.455	0.5	114.775	0.5	114.627	0.5	116.684	0.5	114.389	0.5	114.325	0.5	116.996	0.5	114.888	0.5	115.748	0.5	114.705	0.5	114.622	0.5	116.086	0.5	115.623	0.5	115.55	0.5	115.946	0.5	115.446	0.5	115.82	0.5	116.548	0.5	115.841	0.5	115.346	0.5	115.134
0.5	116.133	0.5	115.12	0.5	115.092	0.5	115.468	0.5	116.455	0.5	114.775	0.5	114.627	0.5	116.684	0.5	114.389	0.5	114.325	0.5	116.996	0.5	114.888	0.5	115.748	0.5	114.705	0.5	114.622	0.5	116.086	0.5	115.623	0.5	115.55	0.5	115.946	0.5	115.446	0.5	115.82	0.5	116.548	0.5	115.841	0.5	115.346	0.5	115.134
0.5	116.133	0.5	115.12	0.5	115.092	0.5	115.468	0.5	116.455	0.5	114.775	0.5	114.627	0.5	116.684	0.5	114.389	0.5	114.325	0.5	116.996	0.5	114.888	0.5	115.748	0.5	114.705	0.5	114.622	0.5	116.086	0.5	115.623	0.5	115.55	0.5	115.946	0.5	115.446	0.5	115.82	0.5	116.548	0.5	115.841	0.5	115.346	0.5	115.134
0.5	116.133	0.5	115.12	0.5	115.092	0.5	115.468	0.5	116.455	0.5	114.775	0.5	114.627	0.5	116.684	0.5	114.389	0.5	114.325	0.5	116.996	0.5	114.888	0.5	115.748	0.5	114.705	0.5	114.622	0.5	116.086	0.5	115.623	0.5	115.55	0.5	115.946	0.5	115.446	0.5	115.82	0.5	116.548	0.5	115.841	0.5	115.346	0.5	115.134
0.5	116.133	0.5	115.12	0.5	115.092	0.5	115.468	0.5	116.455	0.5	114.775	0.5	114.627	0.5	116.684	0.5	114.389	0.5	114.325	0.5	116.996	0.5	114.888	0.5	115.748	0.5	114.705	0.5	114.622	0.5	116.086	0.5	115.623	0.5	115.55	0.5	115.946	0.5	115.446	0.5	115.82	0.5	116.548	0.5	115.841	0.5	115.346	0.5	115.134
0.5	116.133	0.5	115.12	0.5	115.092	0.5	115.468	0.5	116.455	0.5	114.775	0.5	114.627	0.5	116.684	0.5	114.389	0.5	114.325	0.5	116.996	0.5	114.888	0.5	115.748	0.5	114.705	0.5	114.622	0.5	116.086	0.5	115.623	0.5	115.55	0.5	115.946	0.5	115.446	0.5	115.82	0.5	116.548	0.5	115.841	0.5	115.346	6.4	115.134
0.5	116.133	0.5	115.12	0.5	115.092	0.5	115.468	0.5	116.455	0.5	114.775	0.5	114.627	0.5	116.684	0.5	114.389	0.5	114.325	0.5	116.996	0.5	114.888	0.5	115.748	0.5	114.705	0.5	114.622	0.5	116.086	0.5	115.623	0.5	115.55	0.5	115.946	0.5	115.446	0.5	115.82	0.5	116.548	0.5	115.841	0.5	115.346	6.36	114.344
0.5	116.133	0.5	115.12	0.5	115.092	0.5	115.468	0.5	116.455	0.5	114.775	0.5	114.627	0.5	116.684	0.5	114.389	0.5	114.325	0.5	116.996	0.5	114.888	0.5	115.748	0.5	114.705	0.5	114.622	0.5	116.086	0.5	115.623	0.5	115.55	0.5	115.946	0.5	115.446	0.5	115.82	0.5	116.548	0.5	115.841	0.5	115.346	5.97	113.814
0.5	116.133	0.5	115.12	0.5	115.092	0.5	115.468	0.5	116.455	0.5	114.775	0.5	114.627	0.5	116.684	0.5	114.389	0.5	114.325	0.5	116.996	0.5	114.888	0.5	115.748	0.5	114.705	0.5	114.622	0.5	116.086	0.5	115.623	0.5	115.55	0.5	115.946	0.5	115.446	0.5	115.82	0.5	116.548	0.5	115.841	0.5	115.346	5.57	113.324
0.5	116.133	0.5	115.12	0.5	115.092	0.5	115.468	0.5	116.455	0.5	114.775	0.5	114.627	0.5	116.684	0.5	114.389	0.5	114.325	0.5	116.996	0.5	114.888	0.5	115.748	0.5	114.705	0.5	114.622	0.5	116.086	0.5	115.623	0.5	115.55	0.5	115.946	0.5	115.446	0.5	115.82	0.5	116.548	0.5	115.841	0.5	115.346	5.22	112.564
0.5	116.133	0.5	115.12	0.5	115.092	0.5	115.468	0.5	116.455	0.5	114.775	0.5	114.627	0.5	116.684	0.5	114.389	0.5	114.325	0.5	116.996	0.5	114.888	0.5	115.748	0.5	114.705	0.5	114.622	0.5	116.086	0.5	115.623	0.5	115.55	0.5	115.946	0.5	115.446	0.5	115.82	0.5	116.548	0.5	115.841	0.5	115.346	5	111.675
0.5	116.133	0.5	115.12	0.5	115.092	0.5	115.468	0.5	116.455	0.5	114.775	0.5	114.627	0.5	116.684	0.5	114.389	0.5	114.325	0.5	116.996	0.5	114.888	0.5	115.748	0.5	114.705	0.5	114.622	0.5	116.086	0.5	115.623	0.5	115.55	0.5	115.946	0.5	115.446	0.5	115.82	0.5	116.548	0.5	115.841	0.5	115.346	4.62	111.125
0.5	116.133	0.5	115.12	0.5	115.092	0.5	115.468	0.5	116.455	0.5	114.775	0.5	114.627	0.5	116.684	0.5	114.389	0.5	114.325	0.5	116.996	0.5	114.888	0.5	115.748	0.5	114.705	0.5	114.622	0.5	116.086	0.5	115.623	0.5	115.55	0.5	115.946	0.5	115.446	0.5	115.82	0.5	116.548	0.5	115.841	0.5	115.346	3.84	110.206
0.5	116.133	0.5	115.12	0.5	115.092	0.5	115.468	0.5	116.455	0.5	114.775	0.5	114.627	0.5	116.684	0.5	114.389	0.5	114.325	0.5	116.996	0.5	114.888	0.5	115.748	0.5	114.705	0.5	114.622	0.5	116.086	0.5	115.623	0.5	115.55	0.5	115.946	0.5	115.446	0.5	115.82	0.5	116.548	0.5	115.841	0.5	115.346	3.06	109.226
0.5	116.133	0.5	115.12	0.5	115.092	0.5	115.468	0.5	116.455	0.5	114.775	0.5	114.627	6.03	116.684	0.5	114.389	0.5	114.325	0.5	116.996	0.5	114.888	0.5	115.748	0.5	114.705	0.5	114.622	0.5	116.086	0.5	115.623	0.5	115.55	0.5	115.946	0.5	115.446	0.5	115.82	0.5	116.548	0.5	115.841	0.5	115.346	2.39	108.247
0.5	116.133	0.5	115.12	0.5	115.092	0.5	115.468	0.5	116.455	0.5	114.775	0.5	114.627	6.37	117.073	6.1	114.389	0.5	114.325	0.5	116.996	0.5	114.888	0.5	115.748	0.5	114.705	0.5	114.622	0.5	116.086	0.5	115.623	0.5	115.55	0.5	115.946	0.5	115.446	0.5	115.82	0.5	116.548	0.5	115.841	0.5	115.346	1.9	107.267
0.5	116.133	0.5	115.12	0.5	115.092	0.5	115.468	0.5	116.455	0.5	114.775	0.5	114.627	6.65	117.289	6.05	114.217	0.5	114.325	0.5	116.996	0.5	114.888	0.5	115.748	0.5	114.705	0.5	114.622	0.5	116.086	0.5	115.623	0.5	115.55	0.5	115.946	0.5	115.446	0.5	115.82	0.5	116.548	0.5	115.841	0.5	115.346	1.61	106.301
0.5	116.133	0.5	115.12	0.5	115.092	0.5	115.468	0.5	116.455	0.5	114.775	0.5	114.627	6.43	116.877	5.56	113.932	0.5	114.325	6.36	116.996	0.5	114.888	0.5	115.748	0.5	114.705	0.5	114.622	0.5	116.086	0.5	115.623	0.5	115.55	0.5	115.946	0.5	115.446	0.5	115.82	0.5	116.548	0.5	115.841	0.5	115.346	1.51	105.98
0.5	116.133	0.5	115.12	0.5	115.092	5.71	115.468	0.5	116.455	0.5	114.775	0.5	114.627	6.28	116.416	4.99	113.575	0.5	114.325	6.45	117.119	0.5	114.888	0.5	115.748	0.5	114.705	0.5	114.622	0.5	116.086	0.5	115.623	0.5	115.55	0.5	115.946	0.5	115.446	0.5	115.82	0.5	116.548	5.75	115.841	0.5	115.346	1.31	105.065
0.5	116.133	0.5	115.12	0.5	115.092	5.76	114.591	0.5	116.455	0.5	114.775	0.5	114.627	6.27	115.955	4.53	113.217	0.5	114.325	6.67	117.242	0.5	114.888	0.5	115.748	6.76	114.705	5.03	114.622	0.5	116.086	0.5	115.623	0.5	115.55	0.5	115.946	0.5	115.446	0.5	115.82	0.5	116.548	5.99	115.084	0.5	115.346	1.34	104.12
0.5	116.133	0.5	115.12	0.5	115.092	5.76	113.684	6.78	116.455	0.5	114.775	0.5	114.627	6.03	115.326	4.25	112.949	0.5	114.325	6.96	117.315	0.5	114.888	0.5	115.748	6.72	114.582	5.42	114.697	0.5	116.086	0.5	115.623	0.5	115.55	0.5	115.946	0.5	115.446	6.4	115.82	0.5	116.548	6.36	114.327	0.5	115.346	1.41	103.305
0.5	116.133	0.5	115.12	0.5	115.092	5.79	113.024	6.8	115.547	0.5	114.775	0.5	114.627	5.62	114.667	4.19	112.913	0.5	114.325	6.81	116.986	6.89	114.888	6.59	115.748	6.48	114.061	5.97	115.189	0.5	116.086	0.5	115.623	0.5	115.55	0.5	115.946	0.5	115.446	6.32	115.26	0.5	116.548	6.24	113.466	0.5	115.346	1.57	102.732
0.5	116.133	0.5	115.12	5.2	115.092	5.71	112.633	6.83	114.829	0.5	114.775	5.73	114.627	5.17	113.822	4.25	112.856	0.5	114.325	6.62	116.605	7.3	115.39	6.42	114.938	6.09	113.479	6.41	115.516	0.5	116.086	0.5	115.623	0.5	115.55	0.5	115.946	0.5	115.446	6.33	114.454	0.5	116.548	5.76	112.857	6.6	115.346	1.89	101.876
0.5	116.133	0.5	115.12	5.65	115.369	5.43	112.036	6.4	114.1	0.5	114.775	5.89	113.97	4.7	112.911	4.65	113.144	0.5	114.325	6.17	115.954	7.11	115.139	6.25	114.125	5.59	112.662	5.97	114.91	6.01	116.086	0.5	115.623	5.95	115.55	0.5	115.946	0.5	115.446	6.16	113.771	4.65	116.548	5.29	112.172	6.43	114.605	2.11	100.956
0.5	116.133	0.5	115.12	5.99	115.492	5.29	111.439	6.06	113.353	0.5	114.775	5.86	113.467	4.19	112.005	4.46	112.732	0.5	114.325	5.73	115.276	6.6	114.476	5.69	113.363	5.03	111.736	5.55	114.322	5.87	115.168	0.5	115.623	6.54	116.087	0.5	115.946	0.5	115.446	5.7	113.193	4.77	115.574	4.67	111.302	6.37	113.829	2.48	99.957
0.5	116.133	0.5	115.12	6.46	115.616	5.06	110.718	5.51	112.471	0.5	114.775	5.75	113.331	3.81	111.244	3.87	111.822	0.5	114.325	5.02	114.323	6.2	113.813	5.18	112.569	4.53	110.883	5.25	113.734	5.91	114.608	6.36	115.623	6.31	115.714	0.5	115.946	7.07	115.446	5.19	112.324	5.04	114.601	4.02	110.588	5.89	113.134	3.06	98.968
0.5	116.133	6.1	115.12	6.54	115.358	4.44	109.783	5.08	111.588	6.17	114.775	5.57	112.976	3.36	110.35	3.49	111.141	0.5	114.325	4.37	113.352	5.81	113.096	4.75	111.801	3.94	110.039	4.93	112.997	6.09	114.065	6.23	114.849	5.97	115.169	7.54	115.946	7.03	114.558	4.65	111.472	5.21	113.947	3.49	109.873	5.38	112.502	3.78	97.98
0.5	116.133	6.08	114.41	6.4	115.094	3.81	108.821	4.57	110.697	6.17	113.869	4.93	112.026	2.9	109.352	3.28	110.466	5.75	114.325	3.84	112.381	5.22	112.243	4.42	111.033	3.33	109.069	4.4	112.031	5.75	113.336	6.36	114.254	5.66	114.542	7.24	115.477	6.61	113.785	4.12	110.699	5.44	113.38	3.13	109.159	4.73	111.723	4.56	97.002
0.5	116.133	5.69	113.481	6.26	114.983	3.31	107.859	4	109.703	5.64	112.957	4.33	111.106	2.64	108.355	3.15	109.866	5.61	113.616	3.46	111.407	4.62	111.387	3.94	110.089	2.83	108.081	3.95	111.072	5.37	112.437	6.29	113.425	5.45	113.896	6.96	114.846	5.97	112.954	3.74	109.928	5.43	113.08	2.67	108.276	4.01	110.877	4.93	96.225
0.5	116.133	5.25	112.726	5.93	114.51	2.98	106.9	3.56	108.708	5.24	112.062	3.79	110.226	2.34	107.409	3	109.226	5.7	113.667	3.2	110.46	3.94	110.43	3.4	109.102	2.38	107.135	3.59	110.141	4.88	111.658	6.22	112.963	4.85	112.943	6.27	114.159	5.36	112.097	3.36	109.07	5.09	112.476	2.18	107.289	3.39	110.031	5.34	95.513
5.55	116.133	4.85	112.052	5.22	113.56	2.63	105.925	3.28	107.721	4.92	111.149	3.25	109.229	2.03	106.433	2.47	108.227	5.43	113.447	3.06	109.698	3.38	109.473	2.92	108.115	1.96	106.178	3.34	109.274	4.36	110.782	5.81	112.285	4.32	112.004	5.51	113.287	4.77	111.201	2.89	108.107	4.45	111.55	1.86	106.341	2.9	109.208	5.86	94.809
5.91	115.422	4.61	111.378	4.6	112.611	2.43	104.93	3.03	106.819	4.36	110.188	2.77	108.245	1.98	105.445	2.16	107.229	5.31	113.223	2.9	108.921	2.87	108.5	2.49	107.317	1.82	105.221	2.97	108.363	3.88	109.965	5.16	111.455	3.83	111.079	4.81	112.414	4.13	110.229	2.4	107.11	3.91	110.644	1.75	105.428	2.56	108.425	6.47	94.105
6.31	114.672	4.53	110.704	3.98	111.661	2.23	103.948	2.88	105.942	3.85	109.27	2.45	107.274	2.04	104.474	2.08	106.297	5.21	112.839	2.67	107.999	2.5	107.521	2.2	106.549	1.91	104.243	2.73	107.515	3.57	109.17	4.57	110.615	3.46	110.155	4.21	111.541	3.44	109.231	2.1	106.475	3.38	109.844	1.55	104.463	2.22	107.582	6.79	93.826
6.35	113.76	4.31	109.99	3.44	110.702	2.2	102.989	2.85	104.956	3.38	108.386	2.24	106.306	1.97	103.558	1.94	105.382	4.77	111.997	2.48	107.142	2.14	106.601	1.93	105.641	2.23	103.25	2.63	106.627	3.18	108.214	4.02	109.686	3.19	109.329	3.74	110.669	2.88	108.233	1.76	105.566	3.03	109.043	1.55	103.485	1.9	106.71	6.84	93.371
5.93	113.136	3.68	109.103	3.09	109.794	2.44	102.032	2.89	104.026	2.96	107.405	1.97	105.346	2.27	102.635	1.91	104.501	4.32	111.088	2.32	106.297	1.81	105.611	1.82	104.664	2.57	102.329	2.67	105.716	2.81	107.282	3.42	108.7	2.79	108.407	3.42	109.785	2.52	107.235	1.56	104.804	2.82	108.21	1.65	102.605	1.56	105.754	6.49	92.508
5.4	112.446	3.16	108.165	2.65	108.924	2.9	101.106	2.96	103.042	2.75	106.424	2	104.388	2.72	101.691	1.92	103.509	3.83	110.274	2.28	105.422	1.8	104.622	1.91	103.69	3.01	101.47	2.86	104.786	2.6	106.287	2.91	107.702	2.5	107.431	2.95	108.847	2.38	106.311	1.67	104.123	2.46	107.225	1.96	101.798	1.34	104.76	6.21	91.633
4.55	111.476	2.7	107.276	2.23	107.925	3.32	100.2	3.25	102.078	2.46	105.466	2.16	103.615	3.36	100.747	2.14	102.545	3.39	109.453	2.34	104.436	1.89	103.792	2.17	102.789	3.4	100.715	3	103.828	2.63	105.293	2.48	106.734	2.47	106.455	2.52	107.857	2.26	105.752	1.64	103.224	2.29	106.323	2.39	101.058	1.3	103.854	5.76	90.649
3.75	110.506	2.4	106.418	2.08	106.926	3.69	99.314	3.69	101.156	2.4	104.51	2.38	102.652	4.1	99.81	2.56	101.602	2.81	108.465	2.55	103.569	2.16	102.913	2.62	101.954	3.85	99.944	3.08	102.864	2.61	104.488	2.2	105.782	2.53	105.571	2.15	106.878	2.14	104.851	1.6	102.326	2.1	105.537	2.61	100.268	1.56	103.001	5.38	89.66
3.04	109.536	2.31	105.573	1.96	106.084	4.21	98.321	4.27	100.25	2.49	103.612	2.65	101.759	4.37	99	3.18	100.658	2.4	107.475	2.95	102.751	2.44	101.979	2.89	101.267	4.27	98.951	3.21	101.891	2.52	103.671	2	104.835	2.2	104.764	2.06	105.898	2.1	103.952	1.83	101.835	1.82	104.704	3.09	99.544	2.05	102.159	5.06	88.666
2.47	108.566	2.36	104.69	2.02	105.308	4.84	97.329	4.89	99.304	2.73	102.795	3.08	100.858	4.59	98.077	3.88	99.739	2.23	106.517	3.43	101.88	2.85	101.004	3.25	100.403	4.8	97.962	3.45	100.94	2.54	102.942	1.9	103.867	2.08	103.895	1.98	104.929	2.1	103.214	2.02	100.98	1.77	103.77	3.54	98.577	2.46	101.236	4.88	87.672
2	107.676	2.58	103.726	2.18	104.365	5.57	96.336	5.56	98.364	3.08	101.932	3.47	99.942	4.86	97.281	4.61	98.824	2.22	105.565	3.93	100.945	3.37	100.041	3.67	99.408	5.42	96.973	3.89	99.989	2.59	101.987	2.06	102.935	2.28	103.012	2	104.06	2.21	102.485	2.38	100.015	1.83	102.875	4.15	97.608	3.06	100.242	4.87	86.678
1.68	106.813	2.96	102.815	2.6	103.391	6.17	95.453	5.97	97.53	3.52	101.102	3.95	99.088	5.04	96.491	5.3	97.942	2.25	104.648	4.45	100.1	4.02	99.084	4.07	98.423	6.13	95.984	4.46	99.058	2.86	101.096	2.34	102.027	2.4	102.08	2.24	103.337	2.39	101.519	2.96	99.05	1.99	102.03	4.86	96.638	3.79	99.247	4.88	85.705
1.35	105.826	3.21	101.985	3.2	102.418	6.55	94.758	6.36	96.654	4.01	100.231	4.53	98.108	5.36	95.706	5.44	97.102	2.21	103.67	5	99.158	4.76	98.126	4.45	97.542	6.87	95.022	4.72	98.23	3.35	100.192	2.59	101.051	2.66	101.118	2.48	102.598	2.82	100.553	3.58	98.146	2.16	101.066	5.64	95.668	4.48	98.284	5.02	84.741
1.23	104.833	3.7	101.082	3.91	101.456	6.58	94.201	6.79	95.86	4.4	99.341	5.21	97.113	5.81	94.92	5.71	96.259	2.33	102.809	5.56	98.207	5.58	97.169	5.15	96.543	6.91	94.534	5.09	97.406	3.98	99.278	3.04	100.061	3.07	100.135	2.76	101.649	3.43	99.586	4.26	97.284	2.53	100.096	6.47	94.698	5.13	97.354	5.17	83.77
1.28	103.885	4.09	100.276	4.49	100.619	6.72	93.573	7.08	95.295	4.76	98.432	5.75	96.251	6.36	94.135	6.11	95.417	2.66	101.904	6.08	97.215	6.25	96.316	5.89	95.546	7.07	93.539	5.34	96.496	4.58	98.365	3.59	99.09	3.64	99.158	3.23	100.73	4.11	98.653	5.02	96.421	3.1	99.124	7.24	93.845	5.87	96.425	5.44	82.777
1.44	102.964	4.52	99.292	4.86	99.965	6.69	92.764	7.43	94.764	5.22	97.565	6.24	95.453	6.89	93.539	6.55	94.629	3.19	100.991	6.59	96.269	6.54	95.655	6.66	94.551	7.15	92.624	5.73	95.543	5.28	97.454	4.2	98.146	4.32	98.214	3.85	99.819	4.75	97.796	5.85	95.559	3.8	98.153	7.6	93.301	6.56	95.582	5.68	81.852
1.68	101.986	5.08	98.299	5.22	99.01	6.51	91.931	7.64	94.133	5.61	96.75	6.52	94.851	6.91	92.728	7.03	93.876	3.84	100.117	6.62	95.587	6.86	94.88	7.03	93.789	6.98	91.749	6.23	94.591	5.84	96.523	4.92	97.201	4.59	97.654	4.56	98.932	5.28	96.797	6.57	94.88	4.59	97.181	7.33	92.701	6.87	95.036	5.91	80.987
2.19	101.04	5.35	97.431	5.68	98.041	6.07	90.98	7.24	93.291	5.92	95.863	6.66	94.041	6.62	91.791	6.93	93.025	4.48	99.276	6.77	94.906	7.23	94.025	7.03	93.227	6.53	90.763	6.83	93.639	6.35	95.579	5.51	96.313	4.97	97.202	5.33	98.075	5.91	95.798	6.85	94.153	5.3	96.318	6.9	91.934	7.15	94.405	6.19	80.117
2.73	100.092	5.72	96.579	6.24	97.072	5.67	89.991	6.77	92.33	6.36	94.975	6.89	93.153	6.24	90.858	6.87	92.162	5.05	98.435	7.04	94.224	7.58	93.129	7.16	92.665	6.11	89.774	7.05	92.958	6.95	94.634	5.97	95.383	5.47	96.75	6.05	97.243	6.4	94.954	6.66	93.199	6.06	95.442	6.57	91.061	7.35	93.903	6.41	79.198
3.4	99.124	6	95.806	6.85	96.139	5.33	89.041	6.29	91.362	6.57	94.229	6.97	92.307	5.94	90.081	6.59	91.451	5.65	97.446	7.41	93.555	7.3	92.298	6.96	91.857	5.72	88.789	6.74	92.273	6.94	93.748	6.3	94.632	5.8	96.031	6.48	96.485	6.59	94.435	6.44	92.307	6.69	94.616	6.27	90.277	7.64	93.411	6.63	78.206
4.17	98.156	6.32	95.071	6.99	95.43	5.12	88.091	5.88	90.43	6.89	93.853	6.64	91.407	5.49	89.093	6.15	90.484	6.22	96.492	7.03	92.635	6.74	91.308	6.48	90.862	5.42	87.8	6.24	91.286	6.63	92.778	6.55	94.026	6.16	95.454	6.99	95.554	6.76	93.762	6.07	91.377	7.06	93.876	5.94	89.332	7.2	92.46	6.96	77.214
5.01	97.187	6.53	94.318	6.8	94.584	5.07	87.141	5.58	89.509	7.08	93.281	6.1	90.416	5.17	88.104	5.73	89.485	6.55	95.675	6.61	91.689	6.19	90.312	6.09	89.873	5.25	86.807	5.69	90.3	6.35	91.809	6.77	93.438	6.24	94.567	7.29	94.883	6.98	93.122	5.62	90.378	7.06	93.059	5.59	88.396	6.75	91.467	7.39	76.22
5.82	96.217	6.35	93.406	6.58	93.612	5.11	86.197	5.09	88.529	7.08	92.413	5.65	89.427	5	87.116	5.35	88.502	7.02	94.835	6.1	90.718	5.73	89.317	5.77	88.972	5.2	85.819	5.16	89.321	6.18	90.859	6.89	92.724	6.27	93.765	7.48	94.293	6.38	92.128	5.3	89.379	6.85	92.202	5.35	87.464	6.27	90.505	7.88	75.224
6.54	95.24	6.04	92.524	6.46	92.637	5.14	85.217	4.68	87.531	6.62	91.459	5.32	88.437	4.99	86.128	5.1	87.519	7.22	93.879	5.58	89.721	5.32	88.33	5.46	87.992	5.2	84.849	4.76	88.341	5.88	89.938	6.4	91.738	6.23	93.028	7.17	93.469	5.96	91.206	5.11	88.38	6.68	91.337	5.21	86.516	5.8	89.535	8.43	74.225
7.29	94.281	5.86	91.643	6.22	91.656	5.32	84.237	4.42	86.533	6.21	90.51	5.13	87.448	5.03	85.148	5.01	86.536	7.23	93.098	5.16	88.724	5.04	87.343	5.22	86.996	5.32	83.902	4.51	87.362	5.58	88.98	6.01	90.752	6.04	92.093	6.77	92.571	5.71	90.315	5.08	87.381	6.29	90.34	5.1	85.526	5.45	88.566	8.88	73.268
7.51	93.874	5.87	90.9	5.84	90.736	5.55	83.302	4.32	85.543	5.73	89.698	5.1	86.458	5.13	84.15	4.97	85.556	6.89	92.257	4.89	87.727	4.92	86.357	5.13	85.999	5.57	82.938	4.43	86.382	5.36	87.984	5.7	89.786	5.62	91.11	6.33	91.609	5.73	89.837	5.13	86.393	6.01	89.342	5.11	84.532	5.2	87.587	9.01	72.272
7.09	92.914	5.76	90.105	5.5	89.831	5.68	82.416	4.39	84.558	5.4	88.726	5.17	85.495	5.37	83.153	4.98	84.582	6.4	91.271	4.77	86.73	4.95	85.37	5.15	85.013	5.8	82.005	4.52	85.402	5.28	86.991	5.38	88.787	5.33	90.204	5.85	90.634	5.27	88.853	5.2	85.431	5.87	88.344	5.27	83.537	5.02	86.591	9.23	71.276
6.67	91.927	5.4	89.122	5.31	88.926	5.72	81.486	4.63	83.573	5.19	87.75	5.31	84.513	5.65	82.195	4.98	83.845	5.9	90.274	4.82	85.733	5.15	84.383	5.25	84.048	5.95	81.118	4.75	84.423	5.3	86.01	5.21	87.789	5.27	89.55	5.38	89.649	4.94	87.87	5.13	84.524	5.68	87.569	5.43	82.566	5	85.596	9.55	70.28
6.21	90.964	5.09	88.123	5.06	87.951	5.88	80.52	5.03	82.588	5.02	86.763	5.6	83.536	5.87	81.293	5.15	82.914	5.47	89.275	4.95	84.745	5.42	83.402	5.47	83.074	6.14	80.224	5.08	83.445	5.47	85.029	5.19	86.79	4.88	88.562	5.04	88.664	4.76	86.887	5.34	83.769	5.57	86.647	5.6	81.607	5.06	84.603	9.84	69.297
5.71	89.97	4.92	87.124	4.84	86.975	6.11	79.59	5.55	81.603	5.01	85.777	5.86	82.681	6.06	80.416	5.46	81.984	5.14	88.284	5.19	83.752	5.72	82.553	5.8	82.091	6.22	79.229	5.31	82.806	5.6	84.063	5.22	85.84	4.6	87.562	4.85	87.679	4.75	85.903	5.51	82.79	5.43	85.653	5.91	80.647	5.16	83.616	10.16	68.32
5.33	88.971	4.92	86.126	4.76	86.01	6.43	78.691	6.11	80.609	5.15	84.79	6.16	81.725	6.28	79.52	5.88	81.059	4.91	87.3	5.5	82.771	5.85	81.655	6.15	81.207	6.43	78.234	5.54	81.873	5.73	83.073	5.19	84.88	4.48	86.562	4.82	86.694	4.91	84.92	5.61	81.848	5.45	84.66	6.33	79.697	5.35	82.642	10.47	67.344
5.09	87.971	5.04	85.133	4.84	85.046	6.76	77.898	6.49	79.759	5.4	83.856	6.39	80.844	6.46	78.55	6.2	80.18	4.78	86.307	5.81	81.824	6.07	80.685	6.35	80.538	6.76	77.239	5.8	80.989	5.94	82.219	5.38	83.904	4.54	85.562	4.94	85.718	5.22	83.937	5.75	80.927	5.62	83.666	6.72	78.823	5.57	81.704	10.84	66.369
4.99	87.026	5.13	84.16	5.08	84.081	7.1	76.909	6.65	78.773	5.53	83.156	6.49	79.901	6.72	77.557	6.34	79.193	4.81	85.314	6.01	81.218	6.25	79.74	6.39	79.547	7.2	76.263	5.91	80.14	6.01	81.497	5.64	83.029	4.76	84.562	5.09	84.762	5.47	83.052	6.03	80.005	5.9	82.67	7.18	77.877	5.79	80.808	11.29	65.393
5.04	86.084	5.38	83.187	5.42	83.098	7.5	75.913	6.89	77.777	5.78	82.173	6.55	78.901	7.09	76.564	6.59	78.195	5.01	84.321	6.3	80.328	6.29	78.779	6.55	78.556	7.73	75.291	6.08	79.268	6.13	80.583	5.66	82.106	5.05	83.591	5.22	83.781	5.71	82.081	6.38	79.058	6.12	81.76	7.61	76.899	6.13	79.858	11.8	64.418
5.16	85.121	5.58	82.21	5.72	82.178	7.98	74.918	7.18	76.805	5.86	81.31	6.74	77.902	7.56	75.571	6.95	77.197	5.26	83.36	6.56	79.445	6.38	77.92	6.84	77.565	8.17	74.333	6.33	78.293	6.39	79.669	5.8	81.247	5.41	82.626	5.45	82.814	6.03	81.232	6.82	78.098	6.22	80.803	8.06	75.903	6.54	78.93	12.32	63.436
5.36	84.181	5.85	81.234	6.12	81.273	8.26	74.019	7.56	75.825	6.03	80.388	7.05	76.902	8.08	74.585	7.42	76.2	5.55	82.409	6.69	78.445	6.57	76.932	7.21	76.571	8.48	73.375	6.71	77.318	6.74	78.736	5.98	80.401	5.64	81.715	5.7	81.886	6.19	80.332	7.3	77.128	6.19	79.867	8.4	74.966	7.01	78.025	12.67	62.478
5.56	83.223	6.22	80.273	6.54	80.352	8.58	73.127	8.03	74.853	6.31	79.508	7.46	75.902	8.51	73.633	7.8	75.236	5.79	81.478	6.93	77.445	6.88	75.945	7.65	75.572	8.79	72.403	7.15	76.33	6.92	77.879	6.28	79.554	5.82	80.878	6	80.963	6.17	79.465	7.72	76.146	6.51	78.898	8.75	74.048	7.41	77.029	13.06	61.536
5.71	82.324	6.37	79.321	6.64	79.48	8.74	72.264	8.58	73.88	6.6	78.568	7.87	74.91	8.82	72.662	8.1	74.332	5.99	80.549	7.29	76.445	7.28	74.976	8.16	74.585	9.06	71.404	7.67	75.338	7.24	76.918	6.6	78.625	6.06	79.931	6.22	80.058	6.35	78.493	8.18	75.214	6.87	77.904	8.99	73.137	7.9	76.032	13.1	60.7
5.87	81.427	6.54	78.323	6.76	78.485	8.99	71.402	9.14	72.888	6.91	77.575	8.34	73.956	9.07	71.68	8.34	73.396	6.3	79.615	7.72	75.45	7.7	74.143	8.46	73.687	9.32	70.418	7.85	74.595	7.78	75.927	6.97	77.654	6.36	78.967	6.41	79.125	6.66	77.521	8.5	74.461	7.34	76.91	9.21	72.169	8.43	75.039	12.93	59.993
6.14	80.54	6.77	77.328	6.96	77.488	9.18	70.486	9.57	71.941	7.32	76.583	8.65	73.064	9.29	70.687	8.47	72.403	6.53	78.629	8.18	74.519	8.08	73.287	8.68	72.831	9.64	69.442	8.14	73.852	8.34	74.992	7.38	76.682	6.77	77.99	6.58	78.136	7.07	76.549	8.66	74.143	7.78	75.917	9.46	71.173	8.93	74.081	12.46	59.037
6.26	79.655	7.1	76.332	7.24	76.492	9.51	69.487	9.74	70.959	7.81	75.592	9.02	72.178	9.59	69.694	8.7	71.409	6.88	77.643	8.39	73.637	8.53	72.45	8.86	71.857	10.02	68.467	8.4	73.018	8.77	74.021	7.88	75.709	7.22	77.007	6.82	77.137	7.58	75.577	8.82	73.176	8.28	74.942	9.81	70.177	9.1	73.129	12.04	58.062
6.4	78.702	7.54	75.337	7.64	75.495	9.91	68.488	10.01	69.963	8.22	74.658	9.18	71.196	9.97	68.701	9.02	70.415	7.32	76.661	8.46	72.641	9.06	71.612	9.12	70.865	10.42	67.499	8.55	72.022	9.19	73.071	8.17	74.778	7.61	76.009	7.18	76.139	8.13	74.597	8.95	72.188	8.71	74.083	10.16	69.271	9.24	72.132	11.68	57.088
6.66	77.748	8.06	74.341	8.08	74.54	10.39	67.489	10.35	68.967	8.35	73.845	9.42	70.215	10.43	67.708	9.38	69.427	7.84	75.694	8.59	71.652	9.42	70.715	9.47	69.873	10.77	66.57	8.79	71.026	9.32	72.075	8.52	73.852	8.06	75.01	7.64	75.14	8.65	73.635	9.17	71.199	8.86	73.112	10.41	68.287	9.47	71.136	11.37	56.115
7.02	76.798	8.64	73.356	8.51	73.723	10.86	66.531	10.76	67.972	8.68	72.872	9.74	69.237	10.95	66.715	9.74	68.447	8.24	74.804	8.76	70.673	9.71	69.73	9.9	68.882	11.12	65.624	9.13	70.031	9.52	71.083	8.64	73.019	8.59	74.01	8.18	74.141	8.93	72.755	9.48	70.21	9.11	72.142	10.74	67.304	9.79	70.14	11.11	55.145
7.44	75.818	8.95	72.444	8.9	72.85	11.25	65.584	11.1	67.014	8.86	71.996	10.05	68.277	11.53	65.723	10.18	67.467	8.44	73.986	9.02	69.695	10.08	68.745	10.4	67.89	11.4	64.653	9.54	69.035	9.8	70.09	8.83	72.031	9	73.08	8.78	73.148	9.2	71.886	9.87	69.221	9.44	71.234	11.14	66.32	10.11	69.155	10.79	54.157
7.88	74.912	9.2	71.499	9.13	71.979	11.71	64.638	11.49	66.065	9.16	71.016	10.44	67.317	11.98	64.794	10.69	66.487	8.77	73.109	9.37	68.716	10.49	67.752	10.96	66.898	11.72	63.689	10.03	68.039	10.17	69.098	9.12	71.043	9.18	72.248	9.1	72.255	9.39	70.902	10.18	68.234	9.67	70.253	11.61	65.337	10.5	68.172	10.55	53.166
8.37	74.067	9.47	70.502	9.39	70.983	12.15	63.74	11.93	65.115	9.48	70.025	10.98	66.364	12.42	63.912	11.25	65.507	8.92	72.116	9.8	67.737	10.94	66.759	11.58	65.906	12.05	62.749	10.55	67.073	10.61	68.106	9.49	70.056	9.4	71.248	9.43	71.361	9.65	69.907	10.46	67.243	9.97	69.281	12.1	64.365	10.95	67.19	10.38	52.175
8.75	73.201	9.81	69.503	9.73	69.999	12.65	62.894	12.44	64.166	9.86	69.029	11.39	65.404	12.74	62.969	11.87	64.527	9.15	71.121	10.31	66.759	11.44	65.769	12.12	64.94	11.98	61.95	11.04	66.126	11.11	67.114	9.93	69.068	9.72	70.249	9.69	70.363	9.99	68.913	10.82	66.253	10.24	68.418	12.49	63.379	11.47	66.208	10.26	51.179
9.12	72.325	10.23	68.504	10.11	69.003	12.84	62.107	12.92	63.254	10.31	68.033	11.75	64.496	12.97	61.991	12.17	63.701	9.46	70.128	10.87	65.78	11.91	64.802	12.47	64.04	11.99	61.152	11.48	65.208	11.68	66.122	10.45	68.08	10.11	69.25	10.03	69.365	10.41	67.918	11.25	65.263	10.59	67.424	12.92	62.386	11.92	65.256	10.2	50.182
9.32	71.342	10.71	67.505	10.56	68.008	12.92	61.691	13.21	62.367	10.83	67.037	12.04	63.68	13.24	61.239	12.52	62.778	9.79	69.145	11.46	64.833	12.32	63.866	12.85	63.145	12.03	60.376	11.97	64.297	11.92	65.362	10.98	67.096	10.58	68.251	10.45	68.367	10.9	66.923	11.71	64.275	11.01	66.43	13.28	61.501	12.34	64.295	10.2	49.189
9.6	70.346	11.19	66.518	11.01	67.041	13.07	61.276	13.48	61.4	11.41	66.041	12.39	62.864	13.41	60.554	12.79	61.837	10.19	68.163	12.01	63.978	12.7	62.904	13.12	62.224	11.97	59.682	12.23	63.468	12.46	64.562	11.54	66.114	11.11	67.251	10.94	67.369	11.45	65.928	12.09	63.294	11.49	65.436	12.98	60.794	12.76	63.389	10.16	48.312
9.96	69.35	11.71	65.531	11.35	66.212	13.28	60.861	13.8	60.434	12.04	65.046	12.81	62.001	13.51	59.722	12.76	61.097	10.67	67.181	12.45	63.064	13.01	61.91	13.45	61.303	11.98	58.987	12.45	62.568	12.88	63.598	12.13	65.147	11.69	66.252	11.41	66.391	11.97	64.962	12.47	62.31	12.03	64.442	12.79	59.912	13.24	62.495	10.21	47.517
10.4	68.354	12.28	64.544	11.8	65.273	13.2	60.132	14.13	59.47	12.63	64.128	13.15	61.026	13.67	58.891	12.78	60.35	11.21	66.199	12.74	62.348	13.39	60.916	13.84	60.383	12.06	58.317	12.74	61.616	13.25	62.643	12.52	64.29	12.3	65.282	11.91	65.424	12.33	64.081	12.88	61.342	12.55	63.482	12.66	59.033	13.76	61.597	10.19	46.53
10.9	67.359	12.91	63.557	12.31	64.333	13.1	59.335	14.26	58.807	13.12	63.305	13.35	60.191	13.68	58.104	12.87	59.602	11.81	65.216	12.83	61.741	13.77	59.925	13.9	59.63	12.19	57.705	13.09	60.665	13.39	61.785	12.95	63.374	12.7	64.332	12.22	64.528	12.75	63.2	13.31	60.394	12.83	62.529	12.33	58.22	14.15	60.64	10.22	45.537
11.39	66.447	13.51	62.579	12.87	63.394	13.07	58.538	14.05	57.987	13.19	62.684	13.48	59.472	13.59	57.318	13.02	58.855	12.41	64.268	12.86	61.019	14.16	58.996	14.01	58.866	12.39	57.092	13.5	59.716	13.44	61.041	13.3	62.489	13.14	63.342	12.6	63.673	13.09	62.36	13.63	59.606	13.15	61.559	12.05	57.376	14.1	59.918	10.28	44.549
11.93	65.457	13.69	61.846	12.95	62.675	13.11	57.733	13.78	57.104	13.15	61.855	13.56	58.725	13.15	56.397	13.16	58.093	12.88	63.372	12.93	60.277	14.23	58.342	13.97	58.058	12.16	56.241	13.54	59.014	13.56	60.297	13.4	61.565	13.57	62.367	13.05	62.811	13.3	61.507	13.77	58.97	13.36	60.664	11.75	56.395	13.66	58.949	10.43	43.561
12.52	64.468	13.72	60.97	13.05	61.985	13.21	56.924	13.58	56.22	13.18	61.027	13.62	57.969	12.65	55.46	13.26	57.306	13.17	62.378	13.08	59.536	13.98	57.563	13.89	57.231	11.76	55.281	13.57	58.299	13.6	59.501	13.58	60.592	13.95	61.376	13.37	61.871	13.31	60.641	13.81	58.176	13.39	59.814	11.52	55.414	13.23	57.952	10.66	42.574
13.15	63.479	13.8	60.094	13.21	61.295	12.98	56.061	13.56	55.438	13.29	60.199	13.3	57.085	12.12	54.514	13.2	56.487	13.22	61.572	13.29	58.795	13.77	56.766	13.75	56.457	11.43	54.321	13.46	57.602	13.73	58.759	13.81	59.594	14.27	60.459	13.5	61.164	13.34	59.788	13.82	57.352	13.32	59.001	11.36	54.434	12.85	56.954	10.97	41.586
13.75	62.552	13.91	59.216	13.37	60.506	12.54	55.211	13.16	54.451	13.46	59.371	12.77	56.154	11.65	53.568	12.91	55.559	13.27	60.804	13.28	58.016	13.3	55.878	13.33	55.495	11.17	53.36	13.03	56.654	13.69	58.14	14.01	58.676	14.46	59.665	13.7	60.456	13.37	58.884	13.61	56.565	13.06	58.215	11.29	53.453	12.54	55.958	11.18	40.749
13.89	61.866	13.47	58.25	13.57	59.684	12.16	54.361	12.7	53.468	13.69	58.546	12.25	55.176	11.24	52.622	12.52	54.614	13.39	60.035	13.26	57.238	12.8	54.895	12.96	54.523	10.99	52.4	12.59	55.667	13.51	57.501	13.89	57.807	14.71	58.871	13.85	59.701	13.47	57.98	13.46	55.798	12.69	57.241	11.24	52.495	12.28	54.963	11.46	39.919
13.88	61.037	13.05	57.287	13.62	58.872	11.85	53.511	12.23	52.471	13.21	57.576	11.8	54.198	10.9	51.676	12.14	53.666	13.58	59.266	12.81	56.285	12.35	53.911	12.65	53.551	10.85	51.455	12.21	54.68	13.08	56.513	13.85	56.937	14.69	58.046	13.92	58.856	13.47	57.094	13.37	55.047	12.39	56.267	11.25	51.547	11.92	54.027	11.52	39.026
13.77	60.193	12.66	56.339	13.54	58.155	11.52	52.69	11.82	51.474	12.77	56.602	11.4	53.22	10.63	50.73	11.83	52.719	13.79	58.485	12.4	55.328	11.97	52.927	12.4	52.602	10.75	50.525	11.86	53.71	12.63	55.531	13.57	56.012	14.28	57.1	14.06	58.011	13.24	56.18	12.77	54.118	12.13	55.293	11.11	50.654	11.49	53.075	11.47	38.435
13.65	59.342	12.34	55.391	13.54	57.439	11.22	51.821	11.45	50.48	12.41	55.627	11.07	52.242	10.45	49.783	11.59	51.771	13.81	57.632	12.05	54.371	11.65	51.942	12.19	51.685	10.66	49.573	11.58	52.744	12.24	54.55	13.07	55.037	13.74	56.171	14.08	57.162	12.79	55.226	12.18	53.191	11.89	54.432	11.02	49.799	11.13	52.123	11.06	37.715
13.46	58.458	12.02	54.438	13.31	56.604	10.99	50.926	11.1	49.49	11.91	54.668	10.82	51.264	10.35	48.837	11.42	50.823	13.42	56.683	11.77	53.414	11.41	50.958	12.05	50.76	10.65	48.62	11.37	51.778	11.92	53.568	12.58	54.067	13.2	55.224	13.65	56.195	12.36	54.238	11.59	52.302	11.6	53.534	10.82	48.916	10.84	51.171	10.78	37.254
12.97	57.484	11.7	53.487	12.94	55.69	10.79	49.963	10.83	48.5	11.47	53.709	10.65	50.286	10.33	47.891	11.24	49.886	13.07	55.727	11.56	52.457	11.23	49.973	11.97	49.825	10.72	47.668	11.24	50.812	11.67	52.586	12.15	53.097	12.68	54.246	13.22	55.239	11.99	53.249	11.06	51.42	11.25	52.583	10.53	48.006	10.63	50.219	10.38	36.704
12.55	56.51	11.45	52.537	12.64	54.777	10.68	49.001	10.63	47.51	11.1	52.75	10.55	49.308	10.38	46.94	11.13	48.952	12.72	54.749	11.43	51.503	11.14	48.989	11.97	48.891	10.83	46.739	11.18	49.845	11.44	51.601	11.78	52.127	12.22	53.269	12.83	54.298	11.69	52.261	10.59	50.538	10.93	51.614	10.32	47.096	10.47	49.27	9.77	35.86
12.18	55.537	11.27	51.587	12.4	53.863	10.65	48.038	10.5	46.528	10.8	51.791	10.55	48.33	10.38	45.948	11.1	48.017	12.43	53.771	11.18	50.563	11.13	48.005	12.02	47.953	11	45.825	11.06	48.862	11.29	50.617	11.49	51.157	11.81	52.292	12.51	53.358	11.45	51.27	10.18	49.657	10.66	50.641	10.19	46.186	10.34	48.325	9.22	35.016
11.88	54.563	11.17	50.639	12.24	52.95	10.65	47.103	10.44	45.545	10.57	50.832	10.63	47.352	10.45	44.957	11.15	47.082	12.21	52.793	11	49.623	11.1	47.029	12.08	47.004	11.23	44.911	10.94	47.883	11.22	49.632	11.24	50.201	11.45	51.317	12.25	52.417	11.22	50.282	9.85	48.775	10.43	49.656	10.15	45.276	10.31	47.436	8.73	34.171
11.62	53.605	11.13	49.805	12.13	52.066	10.69	46.192	10.47	44.563	10.39	49.892	10.79	46.374	10.59	43.968	11.28	46.147	12.03	51.82	10.9	48.683	11.06	46.059	12.14	46.055	11.27	44.011	10.9	46.904	11.1	48.695	11	49.248	11.11	50.35	11.86	51.506	11.04	49.299	9.6	47.893	10.28	48.672	10.14	44.378	10.26	46.58	8.33	33.327
11.41	52.666	11.04	48.867	11.84	51.174	10.81	45.266	10.59	43.582	10.22	48.977	11.03	45.396	10.82	42.98	11.39	45.178	11.84	50.864	10.85	47.763	11.11	45.089	12.21	45.08	11.31	43.137	10.94	45.924	11.04	47.767	10.83	48.275	10.85	49.382	11.44	50.581	10.91	48.314	9.45	47.011	10.22	47.687	10.16	43.449	10.24	45.581	8.02	32.483
11.26	51.727	10.96	47.874	11.52	50.197	10.91	44.324	10.78	42.602	10.14	48.057	11.27	44.446	11.12	41.992	11.51	44.183	11.73	49.907	10.8	46.887	11.23	44.12	12.36	44.104	11.43	42.263	11.07	44.945	10.96	46.856	10.74	47.302	10.66	48.415	11.09	49.656	10.75	47.335	9.3	46.072	10.25	46.702	10.19	42.457	10.23	44.585	7.81	31.639
11.14	50.785	10.95	46.881	11.27	49.22	11	43.408	11.02	41.611	10.14	47.128	11.58	43.5	11.5	41.003	11.69	43.186	11.69	48.951	10.84	46.012	11.25	43.18	12.52	43.162	11.54	41.427	11.27	43.966	10.91	45.953	10.74	46.329	10.56	47.447	10.81	48.73	10.62	46.369	9.17	45.078	10.31	45.723	10.3	41.466	10.3	43.59	7.62	30.792
11.04	49.841	10.98	45.884	11.09	48.243	10.94	42.482	11.31	40.612	10.09	46.225	11.81	42.711	11.5	40.3	11.94	42.188	11.73	47.994	10.93	45.084	11.21	42.262	12.56	42.315	11.2	40.953	11.54	42.988	10.95	45.051	10.81	45.359	10.54	46.48	10.61	47.805	10.57	45.403	9.12	44.093	10.42	44.751	10.51	40.474	10.46	42.595	7.44	29.937
10.92	48.863	10.99	44.888	11	47.266	10.92	41.489	11.66	39.613	10	45.343	11.75	42.32	11.56	39.613	11.97	41.283	11.79	47.014	10.99	44.094	11.25	41.344	12.67	41.468	10.94	40.479	11.77	42.021	11.07	44.148	10.85	44.388	10.61	45.512	10.49	46.88	10.61	44.437	9.15	43.116	10.51	43.793	10.76	39.49	10.64	41.622	7.32	29.035
10.7	47.903	11.04	43.9	10.99	46.288	10.94	40.517	12.04	38.627	10	44.462	12.01	41.498	11.62	38.918	11.96	40.416	11.92	46.034	11.13	43.096	11.32	40.46	12.8	40.59	10.87	39.987	11.85	41.242	11.16	43.268	10.95	43.409	10.76	44.545	10.41	45.923	10.73	43.471	9.27	42.139	10.67	42.838	10.94	38.576	10.89	40.744	7.12	28.169
10.55	46.945	11.14	42.918	11.05	45.312	10.84	39.643	12.09	37.808	10.11	43.488	12.19	40.555	11.6	38.456	11.95	39.65	12.06	45.061	11.35	42.098	11.32	39.597	12.65	39.94	10.58	39.108	11.94	40.462	11.3	42.393	11.14	42.43	10.99	43.577	10.29	44.926	10.93	42.507	9.48	41.162	10.91	41.882	10.96	37.841	10.96	39.921	6.66	27.349
10.47	45.987	11.33	41.936	11.19	44.336	10.77	38.726	12.22	36.989	10.32	42.5	12.09	39.832	11.53	38.164	11.96	38.888	12.2	44.084	11.64	41.1	11.37	38.731	12.52	39.326	10.29	38.24	11.89	39.619	11.47	41.513	11.4	41.451	11.05	42.632	10.23	43.93	11.19	41.552	9.78	40.185	11.13	40.891	10.82	37.482	10.97	39.182	6.06	26.498
10.39	45.034	11.59	40.954	11.41	43.359	10.72	37.825	12.17	36.036	10.62	41.507	11.78	39.242	11.37	37.89	11.69	37.895	12.4	43.098	11.99	40.102	11.21	37.849	12.19	38.339	10.09	37.373	11.86	38.722	11.36	40.611	11.68	40.479	11.16	41.673	10.22	42.94	11.48	40.578	10.16	39.209	11.43	39.898	10.65	36.563	11.06	38.442	5.5	25.606
10.36	44.084	11.8	40.18	11.69	42.381	10.16	36.926	11.71	35.177	10.98	40.515	11.52	38.661	11.28	37.599	11.5	36.903	12.4	42.397	11.91	39.619	11.1	37.011	11.92	37.352	9.97	36.506	11.91	37.824	11.3	39.717	11.96	39.548	11.35	40.713	10.28	41.95	11.83	39.593	10.61	38.239	11.67	38.928	10.43	35.626	11.23	37.702	5.05	24.714
10.41	43.133	11.74	39.424	11.85	41.665	9.65	36.021	11.31	34.323	11.41	39.523	11.24	37.824	11.27	37.308	11.23	36.075	12.44	41.484	11.89	39.127	11.07	36.173	11.72	36.365	9.75	35.69	11.84	36.878	11.32	38.824	11.85	38.958	11.5	39.844	10.44	40.959	12.09	39.02	10.7	37.455	11.54	38.034	10.18	34.698	11.26	36.978	4.73	23.821
10.55	42.182	11.73	38.604	11.8	40.776	9.2	35.122	10.75	33.407	11.31	38.741	10.96	36.832	11.04	36.484	10.85	35.35	12.56	40.515	11.94	38.627	11.1	35.453	11.6	35.379	9.52	34.715	11.66	35.891	11.41	37.93	11.57	38.13	11.63	39.072	10.68	39.969	12.05	38.37	10.67	36.727	11.44	37.125	10.03	34.111	11.25	36.031	4.57	22.929
10.77	41.232	11.68	37.701	11.74	39.837	8.85	34.299	10.15	32.431	10.95	37.777	10.63	35.867	10.79	35.485	10.45	34.571	12.61	39.544	11.75	38.146	10.67	34.487	11.55	34.392	9.24	33.78	11.42	34.993	11.59	37.037	11.18	37.148	11.64	38.209	10.99	38.978	11.66	37.565	10.42	36.278	11.37	36.197	10.1	33.967	10.91	35.145	4.57	22.087
10.98	40.308	11.53	36.746	11.76	38.897	8.51	33.413	9.6	31.455	10.66	36.813	10.07	34.962	10.46	34.601	10.08	33.782	12.5	38.571	11.46	37.187	10.27	33.509	11.55	33.41	8.73	32.935	10.88	34.112	11.84	36.143	10.87	36.165	11.52	37.262	11.25	38.075	11.28	36.696	10.16	35.942	11.29	35.333	9.89	33.093	10.35	34.243	4.74	21.288
11.09	39.392	11.38	35.765	11.81	38.04	8.26	32.528	9.07	30.499	10.44	35.85	9.57	34.057	9.94	33.76	9.78	32.992	12.41	37.605	11.24	36.196	9.86	32.561	11.16	32.483	8.3	32.09	10.41	33.234	11.35	35.301	10.63	35.182	11.29	36.269	11.28	37.422	10.98	35.825	9.85	35.292	10.73	34.382	9.71	32.111	9.85	33.341	4.77	20.429
11.3	38.461	11.31	34.784	11.73	37.509	8.02	31.901	8.58	29.547	10.32	34.886	9.14	33.153	9.42	32.905	9.44	32.207	11.98	36.645	11.09	35.205	9.43	31.645	10.57	31.501	7.95	31.245	10.15	32.741	10.82	34.466	10.43	34.187	11.13	35.276	11.12	36.937	10.74	34.954	9.49	34.313	10.23	33.432	9.36	31.229	9.43	32.439	4.72	19.487
11.53	37.586	11.15	33.95	11.73	36.978	7.42	30.928	8.14	28.598	10.28	33.922	8.8	32.248	8.97	32.049	9.09	31.437	11.55	35.688	11.03	34.213	9.06	30.732	10.04	30.545	7.69	30.394	9.55	31.931	10.35	33.631	10.32	33.205	10.98	34.288	10.99	36.397	10.58	34.082	9.23	33.333	9.81	32.581	8.72	30.454	9.02	31.79	4.64	18.497
11.5	36.671	10.88	33.292	11.66	36.363	6.88	29.935	7.53	27.682	10.32	32.958	8.54	31.344	8.54	31.216	8.74	30.77	11.19	34.732	11.04	33.222	8.79	29.82	9.59	29.589	7.52	29.525	8.92	31.023	9.73	32.874	9.98	32.394	10.9	33.308	10.51	35.444	10.39	33.184	9.05	32.354	9.49	31.662	8.15	29.679	8.48	30.961	4.71	17.504
11.51	35.734	10.67	32.64	11.37	35.571	6.43	28.942	6.86	26.708	9.95	32.062	8.39	30.439	8.16	30.42	8.36	30.171	10.91	33.775	10.94	32.317	8.61	28.918	9.25	28.706	7.44	28.661	8.37	30.116	9.14	32.124	9.44	31.555	10.72	32.397	10.11	34.491	10.11	32.242	8.89	31.41	8.91	30.745	7.62	28.932	7.9	29.967
11.6	34.796	10.45	32.014	11	34.661	6.08	27.953	6.27	25.734	9.28	31.104	8.32	29.526	7.71	29.54	8.08	29.572	10.57	33.005	10.6	31.351	8.19	27.999	8.95	27.899	7.22	27.81	7.88	29.207	8.61	31.359	8.96	30.681	10.34	31.512	9.74	33.61	9.86	31.318	8.8	30.482	8.28	29.828	7.17	28.193	7.4	28.973
11.65	34.094	9.97	31.264	10.69	33.746	5.84	26.964	5.76	24.76	8.67	30.146	8.33	28.6	7.11	28.542	7.9	28.973	10.31	32.239	10.22	30.461	7.8	27.053	8.53	27.17	6.72	26.833	7.28	28.315	8.15	30.584	8.56	29.808	9.92	30.672	9.36	32.804	9.72	30.818	8.41	29.604	7.71	28.917	6.8	27.473	6.81	28.151
11.48	33.577	9.26	30.312	10.3	32.803	5.57	25.969	5.37	23.787	8.13	29.188	8.35	27.732	6.58	27.544	7.61	28.179	9.8	31.404	9.91	29.552	7.51	26.104	8.2	26.429	6.32	25.856	6.76	27.47	7.77	29.809	8.24	28.935	9.55	29.882	9.04	31.978	9.31	29.964	7.8	28.615	7.19	28.045	6.54	26.757	6.28	27.347
11.3	33.077	8.59	29.36	9.98	31.857	5.34	25.066	5.12	22.813	7.55	28.212	7.89	26.86	6.16	26.547	7.18	27.196	9.34	30.563	9.43	28.716	7.16	25.367	7.89	25.676	6.03	24.884	6.31	26.611	7.5	29.034	8.01	28.061	9.26	29.092	8.81	31.152	8.84	28.976	7.26	27.627	6.76	27.173	6.33	25.97	5.99	26.543
10.82	32.301	7.99	28.407	9.64	30.943	5.1	24.103	4.93	21.828	6.93	27.217	7.44	25.943	5.86	25.549	6.84	26.209	8.93	29.707	8.88	27.741	6.6	24.608	7.26	24.847	5.76	23.969	5.88	25.669	7.31	28.287	7.79	27.189	8.65	28.279	8.67	30.325	8.46	27.988	6.81	26.638	6.44	26.301	6.09	24.98	5.6	25.847
10.1	31.31	7.46	27.455	9.21	30.14	5.02	23.139	4.89	20.839	6.4	26.222	7.07	25.016	5.69	24.551	6.59	25.219	8.34	28.746	8.37	26.754	6.12	23.723	6.66	23.954	5.41	23.199	5.47	24.745	6.86	27.378	7.61	26.327	8.1	27.465	8	29.425	8.13	27.002	6.47	25.649	6.24	25.429	5.85	24.158	5.26	25.065
9.43	30.317	7.02	26.503	8.84	29.406	4.81	22.273	5	19.851	5.97	25.227	6.78	24.088	5.65	23.553	6.38	24.224	7.84	27.785	7.94	25.766	5.75	22.796	6.09	22.967	5.19	22.428	4.86	23.879	6.43	26.426	7.55	25.465	7.63	26.652	7.41	28.524	7.63	26.04	6.15	24.657	5.96	24.586	5.53	23.283	5.07	24.281
8.78	29.317	6.61	25.555	8.4	28.579	4.66	21.465	5.13	18.968	5.66	24.231	6.52	23.153	5.73	22.553	6.31	23.229	7.42	26.825	7.49	24.785	5.46	21.901	5.62	21.98	5.12	21.658	4.37	23.012	5.98	25.548	7.39	24.579	7.22	25.806	6.89	27.624	7.19	25.082	5.91	23.665	5.46	23.639	5.17	22.4	5	23.485
8.2	28.318	6.3	24.611	7.97	27.744	4.67	20.658	5.24	18.207	5.48	23.236	6.37	22.218	5.96	21.554	6.35	22.241	7.09	25.864	7.04	23.799	5.17	20.956	5.27	20.994	5.01	21.091	4.03	22.146	5.5	24.673	6.99	23.618	6.76	24.83	6.39	26.692	6.72	24.188	5.79	22.709	4.99	22.66	4.96	21.518	4.82	22.588
7.69	27.318	5.94	23.649	7.63	26.909	4.69	19.808	5.47	17.33	5.45	22.241	6.33	21.299	6	20.709	6.48	21.282	6.89	24.903	6.62	22.827	4.83	19.974	5.06	20.007	4.79	20.487	3.86	21.279	5.15	23.798	6.45	22.718	6.15	23.866	5.96	25.742	6.34	23.293	5.67	21.782	4.66	21.682	4.79	20.61	4.73	21.691
7.27	26.318	5.62	22.656	7.24	26.029	4.79	18.938	5.51	16.486	5.5	21.252	6.12	20.512	5.97	19.964	6.42	20.442	6.73	23.961	6.29	21.863	4.64	18.993	4.93	19.066	4.67	19.851	3.86	20.404	4.95	22.923	5.88	21.805	5.64	22.902	5.62	24.819	5.91	22.396	5.46	20.91	4.48	20.703	4.43	19.633	4.69	20.721
6.96	25.319	5.43	21.663	6.84	25.075	5.05	18.068	5.4	15.653	5.67	20.265	6.04	19.725	6.05	19.241	6.44	19.613	6.45	23.081	6.06	20.892	4.62	18.013	4.89	18.089	4.61	19.149	3.87	19.493	4.9	22.048	5.36	20.845	5.23	21.943	5.37	23.918	5.52	21.41	5.38	20.037	4.48	19.725	4.24	18.656	4.74	19.787
6.67	24.33	5.39	20.67	6.39	24.109	5.44	17.186	5.45	14.819	5.82	19.335	6.1	18.938	6.15	18.542	6.44	18.732	6.24	22.187	5.9	19.895	4.77	17.033	5.02	17.112	4.67	18.416	3.91	18.591	4.81	21.119	4.96	19.885	4.96	20.984	5.16	22.982	5.16	20.411	5.46	19.165	4.65	18.746	4.22	17.679	4.54	18.868
6.47	23.345	5.47	19.679	6	23.166	5.81	16.218	5.64	13.986	5.96	18.434	6.01	18.075	6.35	17.818	6.53	17.836	5.91	21.243	5.79	18.953	5.08	16.052	5.24	16.143	4.75	17.568	4.01	17.667	4.75	20.156	4.71	18.924	4.83	20.02	5.07	22.048	4.95	19.411	5.68	18.269	4.94	17.786	4.37	16.703	4.35	17.931
6.4	22.36	5.7	18.688	5.72	22.222	6.23	15.249	5.93	13.212	6.21	17.473	5.76	17.171	6.63	17.052	6.47	16.932	5.69	20.344	5.68	18.057	5.52	15.072	5.16	15.24	4.99	16.721	4.09	16.765	4.83	19.174	4.59	17.971	4.82	19.038	4.98	21.117	4.9	18.412	5.98	17.297	5.01	16.967	4.59	15.742	4.1	16.993
[truncated: 144 more columns]

## Sheet: Fig 4B S5C Rest Chol Run2 NoLip
Figure 4B and Supplementary Figure 5C. Pore profiles determined across simulation frames for backbone restrained simulation #2 (9:1 POPC:cholesterol) with lipids excluded.
The pore profiles plotted in Figure 4B are identical to Supplementary Figure 5C for backbone restrained simulation #2 (9:1 POPC:cholesterol).
radius_(Angstr.)_f10	z_(Angstr.)_f10	radius_(Angstr.)_f20	z_(Angstr.)_f20	radius_(Angstr.)_f31	z_(Angstr.)_f31	radius_(Angstr.)_f41	z_(Angstr.)_f41	radius_(Angstr.)_f52	z_(Angstr.)_f52	radius_(Angstr.)_f72	z_(Angstr.)_f72	radius_(Angstr.)_f83	z_(Angstr.)_f83	radius_(Angstr.)_f93	z_(Angstr.)_f93	radius_(Angstr.)_f104	z_(Angstr.)_f104	radius_(Angstr.)_f114	z_(Angstr.)_f114	radius_(Angstr.)_f124	z_(Angstr.)_f124	radius_(Angstr.)_f135	z_(Angstr.)_f135	radius_(Angstr.)_f145	z_(Angstr.)_f145	radius_(Angstr.)_f166	z_(Angstr.)_f166	radius_(Angstr.)_f176	z_(Angstr.)_f176	radius_(Angstr.)_f187	z_(Angstr.)_f187	radius_(Angstr.)_f197	z_(Angstr.)_f197	radius_(Angstr.)_f218	z_(Angstr.)_f218	radius_(Angstr.)_f249	z_(Angstr.)_f249	radius_(Angstr.)_f260	z_(Angstr.)_f260	radius_(Angstr.)_f291	z_(Angstr.)_f291	radius_(Angstr.)_f301	z_(Angstr.)_f301	radius_(Angstr.)_f312	z_(Angstr.)_f312	radius_(Angstr.)_f322	z_(Angstr.)_f322	radius_(Angstr.)_f332	z_(Angstr.)_f332
0.5	113.662	0.5	115.495	0.5	114.532	0.5	114.317	0.5	115.346	0.5	113.992	0.5	114.906	0.5	114.596	0.5	115.108	0.5	115.338	0.5	114.356	0.5	114.891	6.87	114.869	0.5	114.865	0.5	115.602	0.5	114.381	0.5	114.913	0.5	114.558	0.5	115.182	0.5	114.695	5.64	115.022	0.5	114.993	0.5	113.994	0.5	114.497	0.5	115.182
0.5	113.662	0.5	115.495	6.88	114.532	0.5	114.317	6.66	115.346	0.5	113.992	0.5	114.906	0.5	114.596	0.5	115.108	0.5	115.338	0.5	114.356	6.19	114.891	6.73	113.949	0.5	114.865	0.5	115.602	0.5	114.381	6	114.913	0.5	114.558	0.5	115.182	0.5	114.695	5.78	114.436	5.14	114.993	0.5	113.994	0.5	114.497	0.5	115.182
5.94	113.662	0.5	115.495	6.77	113.929	0.5	114.317	6.59	114.404	0.5	113.992	6.22	114.906	0.5	114.596	0.5	115.108	0.5	115.338	6.29	114.356	6.67	114.769	6.08	113.03	0.5	114.865	0.5	115.602	0.5	114.381	6.13	114.58	0.5	114.558	0.5	115.182	0.5	114.695	6.06	113.85	5.6	115.151	0.5	113.994	0.5	114.497	0.5	115.182
5.96	112.779	0.5	115.495	6.39	113.151	0.5	114.317	6.52	113.543	0.5	113.992	6.12	114.37	0.5	114.596	6.48	115.108	6.4	115.338	6.24	114.109	6.29	113.792	5.44	112.137	0.5	114.865	0.5	115.602	0.5	114.381	6.4	114.276	5.43	114.558	0.5	115.182	0.5	114.695	5.99	113.185	6.07	115.143	5.68	113.994	0.5	114.497	6.29	115.182
5.94	111.859	0.5	115.495	5.78	112.242	0.5	114.317	6.11	112.683	5.98	113.992	6.12	113.633	0.5	114.596	6.31	114.762	6.61	115.144	5.82	113.455	5.77	112.895	4.86	111.279	0.5	114.865	5.87	115.602	0.5	114.381	6.14	113.693	5.59	113.733	6.52	115.182	5.69	114.695	5.58	112.258	6.19	114.275	5.49	113.297	5.69	114.497	6.28	114.268
5.77	111.152	6.52	115.495	5.26	111.333	5.82	114.317	5.43	111.751	5.83	112.994	5.52	112.801	6.01	114.596	6.07	113.922	6.73	114.552	5.14	112.519	5.08	111.969	4.3	110.44	0.5	114.865	6.14	114.742	0.5	114.381	5.58	112.998	5.89	112.909	6.48	114.519	6.04	114.052	5.12	111.33	6.23	113.435	5.52	112.844	6.03	113.696	6.16	113.296
5.17	110.156	6.47	114.61	4.82	110.563	6.04	113.467	4.81	110.813	6.02	112.911	4.91	111.869	6.27	114.35	5.95	113.06	6.44	113.689	4.55	111.583	4.48	111.043	3.77	109.624	6.08	114.865	6.38	113.873	6.04	114.381	4.91	112.075	5.81	112.351	6.49	113.924	6.56	113.673	4.53	110.455	5.73	112.508	5.25	112.303	5.87	113.079	5.81	112.439
4.6	109.18	6.55	113.724	4.16	109.842	6.1	112.707	4.29	109.874	5.66	112.302	4.4	110.937	6.39	113.573	5.39	112.143	5.78	112.758	4.05	110.659	4.01	110.117	3.28	108.736	6.24	114.063	6.03	113.028	6.31	113.646	4.14	111.09	5.21	111.457	6.1	112.999	6.15	112.953	3.74	109.481	5.14	111.542	4.47	111.327	5.47	112.559	5.05	111.492
4.16	108.423	6.21	112.905	3.54	108.843	5.48	111.882	3.8	109.035	5.1	111.397	3.95	110.056	6.29	112.833	4.83	111.217	5.17	111.829	3.62	109.756	3.7	109.191	2.71	107.768	6.25	113.279	5.38	112.116	5.99	112.802	3.44	110.13	4.66	110.539	5.69	112.087	5.83	112.068	3.02	108.497	4.43	110.599	3.77	110.351	4.75	111.627	4.36	110.545
3.67	107.565	5.64	112.06	2.93	107.86	4.81	111.039	3.2	108.12	4.55	110.578	3.43	109.161	5.86	111.982	4.32	110.307	4.67	110.901	3.38	108.852	3.24	108.311	2.23	106.853	5.92	112.685	4.9	111.288	5.56	111.886	2.79	109.316	4.01	109.628	4.89	111.124	5.24	111.135	2.42	107.514	3.77	109.638	3.1	109.425	4.04	110.652	3.79	109.598
3.29	106.721	5.07	111.218	2.5	106.878	4.23	110.196	2.68	107.142	3.94	109.839	2.8	108.164	5.39	111.052	3.86	109.449	4.27	109.991	3.26	107.941	2.74	107.39	1.83	105.928	5.33	111.771	4.47	110.667	4.94	110.996	2.3	108.503	3.3	108.646	4.08	110.136	4.54	110.143	2.03	106.531	3.23	108.676	2.55	108.518	3.45	109.677	3.36	108.651
2.84	105.865	4.33	110.295	2.31	105.895	3.62	109.312	2.34	106.18	3.39	109.095	2.36	107.166	4.93	110.237	3.38	108.53	3.68	109.072	2.8	107.138	2.26	106.467	1.6	104.964	4.76	111.017	3.89	109.69	4.08	110.066	2.05	107.689	2.72	107.665	3.36	109.148	3.92	109.29	1.74	105.646	2.73	107.688	2.21	107.611	3.01	108.702	3	107.689
2.5	104.903	3.6	109.302	2.03	104.91	3	108.339	2.03	105.349	2.78	108.111	2.12	106.171	4.31	109.249	2.8	107.544	3.05	108.087	2.34	106.376	1.92	105.532	1.58	103.965	4.14	110.211	3.17	108.7	3.27	109.136	1.92	106.737	2.25	106.731	2.75	108.16	3.29	108.4	1.59	104.811	2.35	106.706	1.88	106.685	2.74	107.731	2.7	106.71
2.23	103.945	2.98	108.309	1.78	103.979	2.55	107.365	1.69	104.393	2.32	107.126	1.99	105.228	3.77	108.282	2.37	106.566	2.52	107.093	2.06	105.613	1.72	104.568	1.61	103.14	3.64	109.404	2.58	107.705	2.56	108.205	1.84	105.792	1.93	105.818	2.26	107.224	2.77	107.467	1.7	103.913	2.16	105.738	1.75	105.703	2.49	106.765	2.42	105.723
1.9	103.003	2.5	107.325	1.7	103.112	2.32	106.391	1.44	103.435	2.02	106.188	1.74	104.366	3.2	107.348	2.17	105.589	2.17	106.142	1.87	104.724	1.57	103.603	1.79	102.308	2.92	108.46	2.11	106.732	2.01	107.275	1.78	104.881	1.82	104.887	1.93	106.338	2.41	106.556	1.91	103.14	2.04	104.882	1.86	104.767	2.32	105.77	2.25	104.799
1.82	102.022	2.18	106.415	1.85	102.215	2.03	105.6	1.46	102.549	1.76	105.324	1.72	103.476	2.81	106.415	2.25	104.63	1.97	105.183	1.82	103.756	1.57	102.685	1.76	101.351	2.31	107.508	1.76	105.776	1.71	106.345	1.82	103.999	1.85	103.891	1.82	105.448	2.2	105.676	2.14	102.361	2.04	104.047	2.09	103.983	2.18	104.789	2.28	103.949
2.05	101.042	1.93	105.568	1.96	101.263	1.76	104.618	1.67	101.781	1.44	104.363	1.93	102.588	2.5	105.5	2.34	103.821	1.77	104.288	2.05	102.88	1.89	101.761	1.99	100.415	1.91	106.556	1.67	104.811	1.67	105.455	2.02	103.09	1.95	102.993	1.84	104.507	1.97	104.759	2.5	101.45	2.15	103.088	2.56	103.207	2.11	103.805	2.43	103.093
2.55	100.061	1.53	104.616	2.2	100.375	1.62	103.641	2.13	100.94	1.34	103.402	2.04	101.715	2.29	104.503	2.39	102.895	1.89	103.392	2.27	101.961	2.3	100.792	2.41	99.511	1.67	105.647	1.88	103.848	1.72	104.628	2.38	102.13	2.15	102.154	2	103.515	2.04	103.842	3.07	100.587	2.53	102.13	2.85	102.294	2.12	103.188	2.58	102.125
3.17	99.109	1.46	103.663	2.68	99.488	1.63	102.684	2.57	100.034	1.53	102.455	2.28	100.826	2.19	103.741	2.7	101.969	2.04	102.491	2.6	101.014	2.79	99.837	3.03	98.607	1.44	104.673	1.93	102.89	1.8	103.729	2.94	101.178	2.62	101.302	2.38	102.548	2.33	102.933	3.74	99.737	2.97	101.211	3.3	101.327	2.2	102.517	2.8	101.235
3.75	98.199	1.57	102.738	3.32	98.609	1.99	101.829	2.73	99.406	1.85	101.594	2.57	99.971	2.03	102.763	3.22	101.042	2.36	101.524	2.83	100.1	3.38	98.897	3.64	97.811	1.49	103.7	2.16	101.938	2.08	102.815	3.57	100.275	3.26	100.451	2.77	101.645	2.46	102.016	4.33	98.753	3.57	100.301	3.87	100.362	2.38	101.726	3.11	100.417
4.32	97.257	1.75	101.87	3.93	97.789	2.31	100.869	3.24	98.642	2.24	100.647	3	99.052	2.04	101.785	3.54	100.102	2.88	100.566	3.26	99.198	3.99	97.925	4.29	96.849	1.49	102.765	2.65	100.986	2.48	101.903	4.19	99.336	4.02	99.571	3.33	100.763	2.81	101.119	4.77	97.96	4.27	99.398	4.43	99.407	2.73	100.785	3.54	99.537
4.54	96.627	2.18	100.958	4.57	96.807	2.66	99.93	3.75	97.795	2.76	99.715	3.58	98.144	2.35	100.806	3.95	99.164	3.54	99.617	3.85	98.305	4.66	96.941	5.02	95.859	1.77	101.888	3.31	100.034	2.96	100.987	4.74	98.451	4.57	98.633	4.03	99.887	3.2	100.279	4.98	97.211	4.91	98.559	4.92	98.42	3.07	99.941	4.01	98.545
4.91	95.996	2.53	100.171	5.2	95.865	3.13	98.947	4.36	96.8	3.29	98.855	4.27	97.216	2.86	99.842	4.49	98.221	4.05	98.842	4.56	97.412	5.3	96.059	5.73	94.933	2.29	101.033	3.88	99.135	3.47	100.037	5	97.769	5.08	97.838	4.73	98.983	3.64	99.339	5.31	96.436	5.5	97.755	5.36	97.514	3.57	98.997	4.61	97.553
5.37	95.311	3.02	99.297	5.43	95.237	3.76	97.967	5.05	95.818	3.69	98.064	4.94	96.223	3.53	98.886	5.14	97.275	4.25	98.104	4.97	96.614	5.53	95.621	6.33	94.135	2.65	100.149	4.39	98.206	3.69	99.291	5.41	96.988	5.24	97.067	5.22	97.992	4.22	98.399	5.73	95.678	5.88	96.978	5.75	96.716	4.16	98.051	5.17	96.678
5.78	94.518	3.6	98.332	5.76	94.648	4.39	97	5.25	95.252	3.96	97.305	5.22	95.473	3.96	98.092	5.74	96.413	4.54	97.373	5.41	95.905	5.89	95.182	6.46	93.529	3.01	99.198	4.87	97.307	4.24	98.309	5.87	96.217	5.44	96.328	5.64	97.09	4.71	97.505	5.85	95.184	6.1	96.117	6.01	96.027	4.81	97.134	5.6	96.012
6.14	93.774	4.06	97.454	6.08	94.209	4.65	96.33	5.59	94.685	4.41	96.546	5.51	94.61	4.26	97.29	6.24	95.57	4.95	96.631	6	95.044	6.34	94.524	6.57	92.98	3.52	98.261	5.37	96.431	4.52	97.465	6.26	95.67	5.78	95.58	5.83	96.334	4.95	96.712	6.09	94.71	6.4	95.287	6.19	95.438	5.55	96.218	5.95	95.319
6.66	92.936	4.52	96.626	6.45	93.764	4.97	95.719	6.06	94.119	4.98	95.787	5.92	93.747	4.81	96.332	6.8	94.698	5.4	95.849	6.6	94.127	6.87	93.794	6.59	92.239	4.14	97.338	5.97	95.555	4.65	96.748	6.24	94.748	6.25	94.827	6.08	95.621	5.25	95.954	6.43	94.247	6.43	94.467	6.49	94.849	6.15	95.512	5.64	94.429
6.91	92.109	5.01	95.781	6.6	93.237	5.42	95.096	6.52	93.571	5.58	95.022	6.33	92.988	5.46	95.374	7.17	93.961	5.97	95.066	6.88	93.498	6.62	92.945	6.19	91.266	4.86	96.414	6.5	94.794	4.94	96.032	6.27	93.786	6.52	93.91	6.45	94.907	5.61	95.237	6.53	93.45	6.37	93.566	6.9	94.26	6.8	94.826	5.46	93.543
6.39	91.141	5.6	94.937	6.87	92.711	5.79	94.209	6.98	93.052	5.95	94.23	6.56	92.479	5.85	94.585	6.99	93.107	6.63	94.284	6.81	92.634	6.24	92.007	5.86	90.286	5.65	95.497	6.99	94.136	5.38	95.315	6.38	92.889	6.9	92.989	6.87	94.244	6.06	94.547	6.65	92.59	6.44	92.831	7.26	93.658	7.13	94.28	5.42	92.659
5.87	90.169	6.25	94.143	6.59	91.912	6.28	93.322	6.78	92.356	6.18	93.409	6.6	91.821	6.31	93.82	6.53	92.144	6.98	93.503	6.65	92.134	5.96	91.077	5.63	89.304	6.39	94.608	6.92	93.223	5.92	94.599	6.44	92.225	6.72	92.119	7.2	93.564	6.59	93.876	6.66	91.671	6.62	92.681	7.05	92.882	6.92	93.436	5.27	91.902
5.36	89.178	6.82	93.541	6.11	90.921	6.77	92.574	6.37	91.361	6.31	92.727	6.14	90.855	6.87	93.055	6.14	91.171	6.71	92.74	6.49	91.673	5.58	90.202	5.16	88.317	6.6	94.062	6.49	92.241	6.48	93.96	6.34	91.372	6.48	91.243	7.1	92.647	7	93.147	6.33	90.726	6.19	91.743	6.65	92.106	6.51	92.594	5.18	91.021
4.95	88.184	6.94	93.063	5.67	89.934	6.91	92.119	6.06	90.376	6.7	92.229	5.79	89.87	6.75	92.3	5.86	90.201	6.25	91.76	6	90.74	5.31	89.327	4.81	87.329	6.52	93.679	6.16	91.259	7.04	93.301	5.99	90.398	6.02	90.349	6.78	91.703	6.76	92.214	5.83	89.751	5.83	90.8	6.28	91.313	6.17	91.624	5.24	90.135
4.69	87.191	6.92	92.645	5.23	88.952	6.6	91.384	5.61	89.42	6.48	91.384	5.45	88.893	6.31	91.34	5.45	89.294	5.86	90.819	5.57	89.761	5.05	88.367	4.62	86.342	6.49	93.402	5.87	90.337	6.66	92.442	5.53	89.428	5.51	89.374	6.41	90.746	6.44	91.314	5.41	88.775	5.57	89.86	5.98	90.366	5.76	90.683	5.15	89.233
4.57	86.199	6.73	92.143	4.85	87.96	6.09	90.405	5.13	88.422	6.02	90.451	5.08	87.928	5.84	90.459	5.01	88.302	5.57	89.911	5.21	88.785	4.81	87.378	4.56	85.353	6.17	92.495	5.41	89.401	6.36	91.564	4.99	88.442	5.1	88.388	5.96	89.759	6.15	90.412	5.03	87.783	5.33	88.903	5.47	89.388	5.42	89.736	5.03	88.353
4.48	85.216	6.35	91.212	4.58	86.964	5.61	89.433	4.78	87.424	5.59	89.465	4.75	86.965	5.35	89.507	4.68	87.31	5.32	89	4.87	87.818	4.67	86.39	4.56	84.362	5.89	91.5	4.95	88.414	5.96	90.64	4.58	87.456	4.82	87.402	5.55	88.777	5.71	89.463	4.74	86.785	4.9	87.914	4.96	88.391	5.15	88.774	4.77	87.38
4.57	84.233	5.97	90.221	4.48	85.968	5.21	88.451	4.57	86.429	5.23	88.478	4.57	86.002	4.89	88.513	4.51	86.335	5	88.022	4.62	86.836	4.61	85.423	4.74	83.37	5.64	90.501	4.62	87.428	5.68	89.767	4.33	86.471	4.6	86.409	5.21	87.797	5.18	88.467	4.62	85.786	4.61	86.924	4.58	87.394	4.99	87.821	4.66	86.407
4.82	83.25	5.52	89.261	4.55	84.973	4.9	87.455	4.47	85.438	4.92	87.487	4.56	85.039	4.58	87.518	4.46	85.385	4.73	87.035	4.51	85.849	4.57	84.546	5.06	82.379	5.44	89.522	4.46	86.441	5.36	88.829	4.24	85.485	4.54	85.415	4.93	86.819	4.76	87.472	4.67	84.788	4.48	85.935	4.36	86.396	4.68	86.84	4.64	85.423
5.22	82.267	5.13	88.28	4.59	84.016	4.75	86.46	4.55	84.447	4.76	86.497	4.66	84.056	4.42	86.524	4.53	84.43	4.55	86.071	4.4	84.906	4.63	83.556	5.51	81.394	5.32	88.662	4.37	85.489	4.99	87.83	4.34	84.499	4.65	84.423	4.81	85.84	4.5	86.477	4.88	83.789	4.53	84.945	4.32	85.399	4.48	85.85	4.67	84.424
5.61	81.341	4.88	87.298	4.78	83.06	4.63	85.498	4.8	83.457	4.69	85.516	4.73	83.068	4.44	85.53	4.63	83.517	4.41	85.077	4.46	83.964	4.85	82.565	5.87	80.597	4.91	87.715	4.39	84.539	4.76	86.83	4.62	83.513	4.69	83.449	4.79	84.883	4.4	85.482	5.18	82.811	4.71	83.967	4.29	84.432	4.45	84.86	4.87	83.426
5.96	80.51	4.67	86.368	5.1	82.098	4.57	84.52	5.12	82.481	4.62	84.549	4.96	82.081	4.64	84.535	4.86	82.534	4.44	84.082	4.61	82.979	5.18	81.598	6.06	79.791	4.75	86.783	4.54	83.551	4.7	85.832	4.88	82.582	4.86	82.475	4.77	83.896	4.48	84.486	5.52	81.832	4.96	82.97	4.43	83.467	4.6	83.87	5.14	82.439
6.18	79.694	4.52	85.406	5.35	81.098	4.67	83.537	5.55	81.538	4.72	83.582	5.33	81.094	4.86	83.585	5.22	81.55	4.64	83.088	4.9	81.986	5.49	80.663	6.28	78.97	4.57	85.812	4.85	82.562	4.68	84.849	5.25	81.63	5.18	81.502	4.89	82.907	4.72	83.493	5.64	80.936	5.28	81.982	4.73	82.503	4.89	82.889	5.52	81.444
6.45	78.855	4.5	84.43	5.57	80.221	4.94	82.555	5.81	80.597	4.98	82.615	5.73	80.142	5.08	82.611	5.59	80.553	4.91	82.107	5.34	80.993	5.72	79.768	6.61	78.19	4.55	84.838	5.3	81.574	4.83	83.867	5.64	80.761	5.45	80.594	5.17	81.918	5.06	82.513	5.81	80.015	5.58	81.024	5.18	81.539	5.26	81.923	5.8	80.726
6.57	77.857	4.65	83.455	5.8	79.381	5.35	81.572	5.98	79.699	5.39	81.648	6.02	79.225	5.32	81.623	5.86	79.587	5.3	81.13	5.69	80.219	6.04	78.88	6.91	77.264	4.65	83.842	5.79	80.599	5.06	82.894	5.81	79.914	5.79	79.739	5.59	80.929	5.39	81.598	5.97	79.094	5.69	80.147	5.62	80.59	5.72	80.928	6.03	79.915
6.79	76.86	4.94	82.5	6.12	78.549	5.66	80.852	6.24	78.785	5.63	80.808	6.36	78.27	5.66	80.666	5.91	78.593	5.71	80.202	5.97	79.368	6.23	77.916	7.27	76.28	4.9	82.845	6.05	79.772	5.36	81.977	6.01	79.025	6.18	78.863	6	79.983	5.67	80.673	6.18	78.145	5.69	79.161	5.87	79.713	6	79.988	6.21	79.052
7.13	75.862	5.21	81.549	6.33	77.609	5.8	80.141	6.47	77.805	5.74	80.041	6.6	77.292	5.84	79.79	6.1	77.598	6.03	79.313	6.27	78.523	6.55	76.916	7.71	75.291	5.3	81.849	6.18	78.781	5.5	81.101	6.34	78.148	6.38	77.87	6.25	79.121	5.9	79.75	6.49	77.175	5.84	78.176	6.13	78.843	6.18	79.051	6.38	78.07
7.57	74.864	5.36	80.655	6.63	76.625	5.97	79.337	6.78	76.812	5.96	79.218	6.88	76.296	6.03	78.825	6.42	76.603	6.35	78.387	6.45	77.528	6.98	75.916	7.97	74.37	5.67	80.934	6.42	77.784	5.63	80.287	6.59	77.203	6.56	77.011	6.42	78.212	6.19	78.816	6.88	76.188	6.12	77.179	6.3	77.849	6.39	78.056	6.68	77.088
8.09	73.867	5.66	79.761	7	75.64	6.01	78.342	7.2	75.819	6.28	78.324	7.26	75.299	6.24	77.833	6.86	75.609	6.61	77.397	6.76	76.533	7.47	74.919	8.27	73.415	5.9	80.125	6.78	76.787	5.9	79.464	6.91	76.213	6.97	76.027	6.65	77.222	6.47	77.889	7.34	75.194	6.52	76.18	6.55	76.858	6.71	77.062	7.06	76.108
8.48	72.978	6.02	78.883	7.48	74.654	6.16	77.347	7.71	74.825	6.51	77.529	7.74	74.302	6.54	76.843	7.38	74.614	6.95	76.405	7.17	75.538	8	73.925	8.63	72.483	6.17	79.241	7.24	75.789	6.07	78.492	7.34	75.222	7.43	75.031	6.97	76.235	6.73	76.9	7.86	74.194	7.02	75.18	6.91	75.868	7.08	76.065	7.49	75.111
8.67	72.012	6.42	78.002	8.04	73.668	6.43	76.351	8.25	73.827	6.87	76.529	8.27	73.316	6.93	75.85	7.99	73.619	7.37	75.413	7.6	74.556	8.41	72.968	8.83	71.509	6.27	78.252	7.79	74.792	6.3	77.492	7.85	74.231	7.97	74.032	7.39	75.247	7.08	75.905	8.19	73.321	7.57	74.184	7.37	74.877	7.56	75.068	8.02	74.115
8.85	71.013	6.69	77.007	8.5	72.712	6.81	75.356	8.55	72.916	7.28	75.533	8.6	72.363	7.42	74.855	8.35	72.685	7.89	74.421	7.94	73.714	8.51	71.979	9.05	70.515	6.48	77.253	8.31	73.849	6.66	76.493	8.3	73.312	8.54	73.042	7.91	74.26	7.53	74.91	8.33	72.402	8.18	73.189	7.92	73.886	8.04	74.111	8.33	73.441
9.12	70.014	7.07	76.011	8.83	71.782	7.3	74.36	8.65	71.92	7.76	74.539	8.78	71.364	7.98	73.859	8.77	71.745	8.3	73.55	8.27	72.868	8.71	70.991	9.36	69.522	6.78	76.256	8.59	73.06	7.12	75.493	8.63	72.357	8.75	72.066	8.48	73.292	8.06	73.915	8.56	71.42	8.68	72.281	8.39	72.995	8.38	73.212	8.72	72.545
9.49	69.014	7.55	75.019	8.99	70.84	7.86	73.365	8.84	70.921	8.32	73.56	9.04	70.367	8.49	72.89	9.1	70.801	8.65	72.636	8.4	72.103	9	69.994	9.75	68.529	7.17	75.26	8.64	72.073	7.67	74.494	8.88	71.379	8.9	71.069	8.92	72.399	8.51	72.994	8.83	70.422	8.86	71.3	8.59	72.028	8.61	72.258	8.98	71.572
9.92	68.015	8.05	74.043	9.27	69.841	8.32	72.414	9.12	69.923	8.5	72.783	9.38	69.374	8.86	71.999	9.36	69.803	8.87	71.645	8.62	71.103	9.37	68.996	10.22	67.535	7.65	74.265	8.8	71.085	8.22	73.567	9.09	70.386	9.15	70.072	9.07	71.634	8.76	72.311	9.19	69.424	9.09	70.301	8.78	71.035	8.76	71.261	9.2	70.576
10.43	67.016	8.42	73.142	9.63	68.842	8.68	71.558	9.49	68.925	8.59	71.784	9.79	68.376	9.02	71.041	9.7	68.804	9.13	70.647	8.91	70.104	9.82	67.997	10.75	66.541	8.22	73.269	9.05	70.097	8.46	72.743	9.4	69.392	9.49	69.075	9.26	70.635	8.92	71.322	9.63	68.427	9.38	69.303	9.06	70.036	9.01	70.263	9.5	69.578
11	66.017	8.72	72.209	10.07	67.843	9.01	70.606	9.94	67.926	8.78	70.785	10.27	67.378	9.27	70.043	10.13	67.806	9.49	69.734	9.27	69.105	10.34	66.999	11.34	65.546	8.78	72.298	9.4	69.11	8.58	71.771	9.78	68.398	9.9	68.078	9.54	69.636	9.16	70.331	10.12	67.45	9.75	68.304	9.42	69.036	9.35	69.265	9.89	68.581
11.6	65.022	8.92	71.225	10.57	66.844	9.27	69.61	10.45	66.928	9.06	69.786	10.82	66.379	9.61	69.044	10.61	66.812	9.84	68.735	9.71	68.106	10.92	66	11.97	64.55	9.06	71.328	9.82	68.118	8.79	70.785	10.25	67.404	10.39	67.081	9.89	68.653	9.48	69.335	10.67	66.478	10.23	67.381	9.86	68.037	9.76	68.268	10.35	67.583
12.21	64.037	9.15	70.228	11.14	65.845	9.63	68.615	11.03	65.93	9.43	68.788	11.42	65.381	10.03	68.046	11.05	65.838	10.27	67.737	10.22	67.107	11.55	65.002	12.52	63.564	9.3	70.329	10.3	67.119	9.11	69.799	10.77	66.41	10.89	66.089	10.26	67.758	9.88	68.339	11.27	65.503	10.73	66.445	10.38	67.038	10.25	67.27	10.88	66.585
12.86	63.052	9.48	69.232	11.76	64.845	10.06	67.619	11.62	64.935	9.88	67.789	12.08	64.383	10.52	67.048	11.56	64.864	10.71	66.746	10.8	66.108	12.23	64.003	13.05	62.579	9.61	69.331	10.86	66.12	9.5	68.813	11.36	65.416	11.43	65.098	10.62	66.794	10.36	67.343	11.88	64.514	11.16	65.459	10.95	66.039	10.8	66.272	11.46	65.587
13.37	62.108	9.88	68.235	12.43	63.846	10.56	66.624	12.25	63.942	10.4	66.79	12.75	63.388	11.05	66.05	12.13	63.89	11.21	65.756	11.38	65.122	12.84	63.058	13.54	61.677	10.01	68.332	11.45	65.126	9.97	67.827	11.99	64.423	12.03	64.107	11.01	65.834	10.9	66.347	12.51	63.525	11.64	64.474	11.57	65.039	11.41	65.274	12.06	64.591
13.73	61.355	10.36	67.239	13.13	62.847	11.12	65.628	12.86	62.982	10.98	65.791	13.34	62.425	11.53	65.071	12.74	62.916	11.76	64.766	11.81	64.195	13.4	62.294	13.49	61.151	10.48	67.334	12.03	64.157	10.47	66.84	12.67	63.429	12.67	63.117	11.47	64.874	11.49	65.351	13.05	62.607	12.19	63.488	12.12	64.124	12.07	64.277	12.68	63.598
13.58	60.662	10.9	66.242	13.73	61.884	11.74	64.633	13.43	62.065	11.61	64.793	13.71	61.653	12.07	64.092	13.21	61.951	12.37	63.776	12.31	63.268	13.7	61.506	13.4	60.351	11.01	66.335	12.65	63.189	11.02	65.863	13.2	62.527	13.34	62.127	11.99	63.914	12.14	64.357	13.57	61.683	12.71	62.518	12.64	63.191	12.76	63.279	13.33	62.604
13.03	59.679	11.47	65.244	13.77	60.998	12.4	63.637	13.7	61.444	12.29	63.794	13.7	61.043	12.66	63.114	13.56	61.1	12.79	62.857	12.85	62.342	13.86	60.668	13.3	59.538	11.6	65.337	13.2	62.266	11.57	64.871	13.47	61.751	13.86	61.204	12.58	62.941	12.73	63.417	13.79	60.749	13.2	61.565	13.21	62.215	13.48	62.303	13.84	61.726
12.51	58.679	12.08	64.246	13.55	60.148	13.1	62.649	13.8	60.694	12.81	62.847	13.48	60.657	13.29	62.135	13.67	60.484	13.27	61.893	13.4	61.49	13.69	59.849	12.67	58.54	12.21	64.345	13.39	61.638	12.19	63.879	13.89	61.159	13.71	60.479	13.13	61.962	13.19	62.458	13.24	59.785	13.65	60.599	13.63	61.279	13.92	61.328	13.81	60.908
12.04	57.679	12.74	63.248	13.25	59.417	13.37	62.075	13.41	60.054	13.12	61.942	13.15	60.038	13.77	61.354	13.59	59.653	13.76	60.978	13.32	60.845	13.35	59.096	12.09	57.543	12.82	63.365	13.54	60.936	12.84	62.887	13.97	60.895	13.31	59.735	13.49	61.029	13.57	61.689	12.65	58.786	13.71	59.906	13.47	60.592	13.89	60.6	13.58	60.196
11.63	56.679	13.39	62.263	12.99	58.701	13.65	61.119	13.07	59.413	13.23	61.123	12.79	59.317	13.66	60.592	13.35	58.842	13.48	60.122	13.26	60.067	12.86	58.229	11.56	56.546	13.28	62.398	13.61	60.196	13.49	61.909	14.05	60.016	12.86	58.93	13.36	60.371	13.58	61.037	12.11	57.787	13.28	59.198	13.09	59.91	13.25	59.636	12.97	59.204
11.29	55.679	14.01	61.289	12.51	57.76	13.58	60.339	12.79	58.764	13.06	60.416	12.5	58.592	13.25	59.843	13.07	58.052	12.86	59.123	12.67	59.098	12.29	57.243	11.1	55.548	13.77	61.404	13.51	59.33	13.82	61	13.48	59.019	12.24	57.936	12.83	59.432	13.36	60.177	11.6	56.787	12.69	58.223	12.78	59.229	12.63	58.652	12.41	58.212
11.02	54.68	14.06	60.447	11.98	56.765	13.19	59.402	12.22	57.766	12.75	59.617	11.93	57.597	12.9	59.095	12.79	57.231	12.28	58.125	12.07	58.101	11.75	56.256	10.69	54.551	13.9	60.502	12.97	58.351	13.76	60.344	12.97	58.022	11.68	56.942	12.24	58.432	12.9	59.208	11.12	55.789	12.14	57.249	12.49	58.549	12.16	57.828	11.9	57.22
10.83	53.68	13.62	59.578	11.38	55.777	12.78	58.438	11.7	56.768	12.14	58.618	11.41	56.598	12.62	58.346	12.22	56.26	11.75	57.126	11.52	57.105	11.22	55.262	10.36	53.553	13.3	59.508	12.44	57.366	13.16	59.374	12.5	57.026	11.17	55.949	11.67	57.434	12.49	58.249	10.71	54.791	11.65	56.274	11.94	57.549	11.75	57.008	11.41	56.233
10.74	52.708	13.01	58.582	10.81	54.793	12.43	57.474	11.21	55.778	11.57	57.62	10.95	55.599	12.21	57.463	11.7	55.29	11.28	56.128	11.02	56.108	10.74	54.268	10.11	52.556	12.75	58.515	11.98	56.382	12.57	58.382	12.1	56.029	10.73	54.955	11.15	56.435	12.08	57.278	10.37	53.793	11.22	55.3	11.41	56.551	11.31	56.116	10.96	55.268
10.74	51.833	12.45	57.585	10.29	53.808	12	56.486	10.77	54.789	11.06	56.621	10.54	54.609	11.68	56.464	11.24	54.319	10.88	55.13	10.59	55.112	10.33	53.273	9.94	51.559	12.25	57.522	11.52	55.408	12.02	57.389	11.76	55.032	10.35	53.961	10.7	55.436	11.61	56.283	10.1	52.794	10.82	54.311	10.94	55.555	10.82	55.125	10.59	54.303
10.65	50.929	11.94	56.588	9.85	52.824	11.58	55.489	10.41	53.799	10.61	55.622	10.15	53.651	11.2	55.47	10.85	53.348	10.55	54.131	10.23	54.115	10	52.279	9.86	50.561	11.81	56.529	11.1	54.437	11.52	56.396	11.5	54.035	10.05	52.967	10.32	54.44	11.21	55.289	9.8	51.881	10.46	53.462	10.52	54.558	10.37	54.135	10.29	53.338
10.48	49.939	11.48	55.59	9.48	51.84	11.22	54.492	10.1	52.809	10.24	54.624	9.84	52.693	10.72	54.507	10.53	52.378	10.29	53.133	9.95	53.118	9.74	51.285	9.87	49.564	11.38	55.544	10.76	53.466	11.07	55.411	11.28	53.04	9.77	51.976	10.01	53.443	10.87	54.294	9.76	50.922	10.09	52.482	10.18	53.561	9.94	53.146	10.07	52.374
10.39	48.949	11.09	54.593	9.19	50.855	10.93	53.496	9.83	51.819	9.94	53.625	9.61	51.733	10.31	53.544	10.29	51.407	10.11	52.136	9.75	52.122	9.58	50.291	9.97	48.566	10.99	54.564	10.49	52.497	10.67	54.428	11.03	52.054	9.55	50.985	9.73	52.447	10.62	53.299	9.68	49.926	9.78	51.487	9.92	52.565	9.57	52.156	9.94	51.409
10.39	47.958	10.76	53.595	9	49.871	10.73	52.499	9.63	50.842	9.72	52.639	9.39	50.754	9.98	52.581	10.13	50.436	9.95	51.144	9.61	51.123	9.5	49.296	10.16	47.569	10.65	53.585	10.25	51.57	10.35	53.445	10.85	51.068	9.42	49.994	9.52	51.451	10.44	52.304	9.69	48.93	9.57	50.492	9.74	51.568	9.3	51.166	9.89	50.443
10.48	46.968	10.51	52.597	8.9	48.887	10.51	51.509	9.45	49.872	9.58	51.657	9.26	49.774	9.67	51.609	10.02	49.465	9.89	50.153	9.57	50.124	9.52	48.302	10.43	46.571	10.39	52.607	10.03	50.653	10.1	52.461	10.75	50.083	9.38	49.003	9.4	50.455	10.22	51.343	9.79	47.933	9.37	49.515	9.66	50.572	9.11	50.177	9.82	49.447
10.65	45.978	10.35	51.599	8.9	47.902	10.34	50.523	9.35	48.893	9.54	50.675	9.23	48.794	9.43	50.635	9.99	48.494	9.91	49.162	9.55	49.133	9.62	47.329	10.77	45.572	10.19	51.616	9.86	49.715	9.91	51.473	10.73	49.097	9.44	48.012	9.38	49.459	10.08	50.382	9.98	46.934	9.24	48.561	9.62	49.597	9.01	49.187	9.84	48.451
10.9	44.987	10.27	50.601	8.99	46.918	10.26	49.536	9.34	47.915	9.59	49.693	9.27	47.811	9.29	49.661	10.04	47.522	10.03	48.171	9.61	48.143	9.81	46.361	11.12	44.586	10.07	50.621	9.77	48.778	9.78	50.486	10.8	48.112	9.56	47.019	9.45	48.462	10.03	49.421	10.25	45.936	9.17	47.589	9.61	48.65	9.02	48.197	9.82	47.459
11.22	43.997	10.27	49.603	9.19	45.933	10.23	48.544	9.42	46.936	9.62	48.723	9.36	46.82	9.24	48.688	10.17	46.547	10.23	47.179	9.76	47.154	9.97	45.371	11.42	43.623	10	49.623	9.76	47.843	9.74	49.499	10.95	47.126	9.75	46.023	9.61	47.466	10.07	48.46	10.6	44.937	9.17	46.596	9.7	47.704	9.12	47.207	9.88	46.467
11.62	43.007	10.37	48.605	9.47	44.949	10.28	47.55	9.59	45.958	9.65	47.758	9.54	45.83	9.28	47.714	10.36	45.586	10.35	46.422	9.98	46.161	10.21	44.379	11.76	42.647	10	48.632	9.84	46.908	9.8	48.512	11.13	46.139	10.03	45.027	9.86	46.47	10.19	47.499	11.02	43.938	9.2	45.612	9.85	46.751	9.28	46.214	10.03	45.475
12.07	42.015	10.55	47.607	9.84	43.965	10.41	46.56	9.85	44.979	9.75	46.779	9.81	44.839	9.42	46.74	10.61	44.631	10.59	45.461	10.29	45.167	10.53	43.387	12.15	41.663	10.06	47.646	9.99	45.944	9.94	47.524	11.32	45.14	10.38	44.03	10.19	45.474	10.41	46.538	11.51	42.939	9.32	44.629	10.05	45.79	9.5	45.215	10.26	44.484
12.57	41.021	10.7	46.631	10.28	42.98	10.58	45.585	10.18	43.995	9.94	45.801	10.17	43.849	9.65	45.766	10.94	43.676	10.91	44.5	10.59	44.17	10.92	42.395	12.47	40.725	10.22	46.661	10.22	44.96	10.11	46.532	11.56	44.145	10.78	43.032	10.6	44.478	10.7	45.577	11.92	41.965	9.53	43.646	10.34	44.829	9.8	44.216	10.57	43.492
12.6	40.152	10.87	45.65	10.79	41.996	10.83	44.61	10.56	43.006	10.21	44.822	10.57	42.874	9.96	44.792	11.27	42.7	11.31	43.54	10.94	43.174	11.34	41.408	12.67	39.839	10.45	45.675	10.51	43.976	10.31	45.535	11.86	43.155	11.25	42.034	11.05	43.491	11.07	44.616	12.36	40.991	9.82	42.663	10.7	43.868	10.19	43.218	10.96	42.501
12.64	39.292	11.11	44.666	11.36	41.012	11.16	43.635	11.01	42.017	10.47	43.835	11.04	41.903	10.35	43.818	11.67	41.724	11.57	42.61	11.35	42.179	11.81	40.422	12.46	39.101	10.76	44.689	10.84	42.989	10.59	44.538	12.21	42.167	11.52	41.144	11.45	42.521	11.5	43.655	12.69	40.1	10.2	41.681	11.14	42.907	10.64	42.219	11.37	41.523
12.54	38.509	11.42	43.683	11.95	40.022	11.55	42.66	11.52	41.028	10.8	42.848	11.57	40.933	10.82	42.844	11.83	40.774	11.6	41.727	11.83	41.183	12.11	39.595	12.34	38.23	11	43.703	11.23	42.003	10.95	43.541	12.25	41.26	11.53	40.275	11.72	41.625	11.77	42.923	12.63	39.215	10.15	40.903	11.63	41.946	11.15	41.227	11.84	40.545
12.44	37.578	11.8	42.699	12.26	39.278	11.99	41.677	12.03	40.071	11.2	41.861	11.88	40.078	11.3	41.879	12.19	39.857	11.71	40.842	12.18	40.27	12.29	38.879	12.09	37.356	11.43	42.718	11.7	41.016	11.38	42.544	12.3	40.342	11.54	39.407	11.9	40.797	12.33	41.925	12.5	38.298	9.97	40.135	12.19	40.984	11.71	40.236	12.37	39.567
12.23	36.688	11.88	41.932	12.3	38.576	12.48	40.695	12.04	39.293	11.67	40.875	12	39.323	11.75	40.923	12.32	38.999	11.89	39.956	11.93	39.362	12.32	38.256	11.64	36.489	11.92	41.732	12.02	40.284	11.87	41.547	12.34	39.422	11.65	38.659	11.89	40.114	12.79	40.948	12.13	37.3	9.88	39.367	12.65	40.058	12.31	39.253	12.8	38.709
11.88	35.778	11.82	41.127	12.14	37.923	12.55	39.87	11.65	38.294	12.2	39.888	12.19	38.557	12.22	39.957	12.08	37.999	12.14	39.07	11.71	38.391	12.28	37.552	11.21	35.606	12.41	40.891	12.2	39.807	12.4	40.56	12.46	38.502	11.84	37.987	11.56	39.201	13.07	40	11.83	36.301	9.88	38.594	12.86	39.214	12.39	38.365	12.76	37.902
11.35	34.868	11.91	40.3	11.72	37.374	12.24	38.92	11.32	37.296	12.46	39.164	12.06	37.986	12.47	39.096	11.91	36.999	12.26	38.2	11.56	37.421	12.22	36.612	10.84	34.724	12.44	40.172	12.36	39.129	12.63	39.663	12.65	37.582	11.75	37.145	11.3	38.288	13	39.115	11.6	35.303	9.99	37.726	12.75	38.329	12.14	37.366	12.57	36.914
10.72	34.061	11.9	39.427	11.38	36.54	11.91	37.927	10.91	36.425	12.38	38.781	11.62	37.183	12.63	38.232	11.75	36.107	12.18	37.472	11.5	36.45	12	35.62	10.55	33.841	12.38	39.42	12.25	38.191	12.67	38.84	12.64	36.695	11.4	36.251	11.08	37.332	12.89	38.198	11.41	34.41	10.19	36.858	12.46	37.374	11.96	36.366	12.36	36.04
10.15	33.254	11.52	38.435	11.01	35.674	11.64	36.933	10.48	35.622	11.82	37.925	11.23	36.381	12.43	37.307	11.55	35.426	12.02	36.474	11.01	35.621	11.63	34.652	10.3	32.995	12.4	38.669	12	37.204	12.11	38.001	12.38	35.831	11.11	35.357	10.88	36.362	12.49	37.44	11.19	33.584	10.4	36.258	12.25	36.379	11.85	35.529	11.83	35.198
9.64	32.447	11.2	37.443	10.59	34.831	11.45	35.941	10.1	34.815	11.32	37.068	10.81	35.473	12.21	36.334	11.37	34.745	11.93	35.475	10.58	34.797	11.11	33.8	9.89	32.456	12.21	37.728	11.8	36.239	11.44	37.139	12.02	35.098	10.91	34.467	10.67	35.502	12	36.608	10.98	32.75	10.7	35.656	12.1	35.383	11.68	35.033	11.17	34.259
9.24	32.259	10.97	36.451	10.26	33.988	11.24	34.963	9.74	33.998	10.86	36.204	10.46	34.562	12.06	35.361	10.88	33.925	11.91	34.477	10.21	33.973	10.63	32.967	9.54	31.943	11.94	36.738	11.23	35.347	10.81	36.276	11.55	34.249	10.73	33.619	10.55	34.643	11.56	35.777	10.66	31.871	10.85	35.027	12.03	34.388	11.17	34.148	10.43	33.264
8.9	31.973	10.8	35.46	9.99	33.145	11.08	34.008	9.34	33.165	10.38	35.311	10.14	33.687	11.74	34.447	10.45	33.105	11.97	33.478	9.93	33.149	10.21	32.133	9.28	31.429	11.44	35.831	10.7	34.443	10.23	35.413	10.88	33.286	10.03	32.629	10.34	33.857	11.19	34.928	10.3	30.924	10.48	34.172	11.67	33.509	10.68	33.294	9.73	32.269
8.32	31.069	10.73	34.468	9.74	32.237	10.8	33.243	9.03	32.332	9.96	34.419	9.75	32.934	11.25	33.455	10.1	32.285	11.73	32.582	9.72	32.324	9.85	31.298	9.1	30.915	11	34.925	10.17	33.51	9.62	34.527	10.22	32.32	9.37	31.64	9.81	33.135	10.88	34.077	9.96	29.98	9.91	33.317	11.2	32.591	10.26	32.44	9.09	31.275
7.74	30.154	10.73	33.476	9.44	31.31	10.58	32.467	8.71	31.634	9.63	33.527	9.22	32.031	10.73	32.46	9.82	31.466	11.41	31.708	9.61	31.5	9.43	30.361	9.03	30.402	10.43	34.13	9.63	32.541	9.08	33.641	9.62	31.354	8.77	30.651	9.35	32.413	10.51	33.259	9.44	29.027	9.42	32.485	10.61	31.619	9.74	31.613	8.5	30.284
7.24	29.24	10.53	32.54	9.2	30.386	10.39	31.655	8.45	30.973	9.38	32.635	8.62	31.191	10.21	31.464	9.61	30.669	10.87	30.845	9.53	30.695	9.01	29.58	8.88	29.618	9.88	33.35	9.16	31.572	8.61	32.755	8.98	30.361	8.24	29.662	8.97	31.691	9.98	32.399	8.97	28.053	8.85	31.548	10.07	30.646	9.18	30.673	7.98	29.307
6.83	28.325	10.29	31.659	8.78	29.424	9.91	30.701	8.29	30.313	9.14	31.744	8.1	30.354	9.66	30.502	9.26	29.872	10.12	29.932	9.32	29.787	8.66	28.85	8.53	28.706	9.3	32.469	8.75	30.62	8.22	31.869	8.38	29.364	7.76	28.668	8.68	30.968	9.35	31.434	8.53	27.092	8.24	30.558	9.61	29.674	8.57	29.677	7.55	28.331
6.53	27.411	10.04	30.736	8.32	28.438	9.38	29.709	8.21	29.649	8.47	30.86	7.56	29.502	9.04	29.589	8.62	28.895	9.34	29.007	9.07	28.866	8.41	28.12	8.26	27.789	8.69	31.497	8.42	29.744	7.93	30.984	7.86	28.367	7.36	27.672	8.44	30.21	8.78	30.461	8.17	26.131	7.65	29.576	9.17	28.692	8.03	28.681	7.22	27.354
6.36	26.496	9.53	29.747	7.89	27.443	8.76	28.76	8.12	28.831	7.87	29.976	6.91	28.616	8.48	28.677	8.05	27.919	8.61	28.082	8.75	27.931	8.21	27.385	7.81	26.806	8.15	30.525	8.09	29.213	7.74	30.098	7.3	27.392	7.07	26.677	8.29	29.433	8.26	29.476	7.89	25.178	7.14	28.595	8.74	27.694	7.55	27.685	6.99	26.378
6.31	25.864	8.98	28.761	7.56	26.449	8.19	27.81	7.64	27.926	7.24	29.091	6.31	27.712	8	27.764	7.41	27.134	7.92	27.157	8.53	26.989	7.69	26.411	7.43	25.819	7.6	29.533	7.48	28.268	7.42	29.177	6.76	26.428	6.7	25.764	8.25	28.686	7.82	28.489	7.55	24.398	6.72	27.615	8.39	26.696	7.12	26.704	6.9	25.567
6.35	25.29	8.47	27.779	7.14	25.48	7.54	26.862	7.12	27	6.62	28.207	5.78	26.77	7.48	26.819	6.86	26.351	7.29	26.232	8.41	26.273	7.22	25.417	7.06	24.859	6.96	28.626	6.93	27.319	6.93	28.216	6.31	25.465	6.31	24.906	8.06	27.861	7.47	27.502	7.2	23.409	6.36	26.65	8.14	25.698	6.77	25.729	6.79	24.748
6.4	24.653	8.04	26.797	6.74	24.523	6.88	25.934	6.73	26.006	6.01	27.26	5.35	25.823	6.95	25.826	6.39	25.568	6.71	25.278	7.95	25.29	6.83	24.426	6.72	23.886	6.28	27.666	6.48	26.369	6.54	27.255	5.97	24.501	6.05	24.047	7.74	26.873	7.23	26.516	6.96	22.42	6.12	25.686	7.89	24.962	6.53	24.754	6.26	23.839
6.18	23.812	7.69	25.817	6.45	23.64	6.29	25.011	6.46	25.012	5.5	26.31	5.05	24.877	6.52	24.833	6.03	24.785	6.17	24.295	7.5	24.326	6.51	23.438	6.44	22.896	5.67	26.706	6.11	25.489	6.18	26.334	5.76	23.537	5.84	23.188	7.47	25.89	6.9	25.617	6.75	21.518	6	24.721	7.83	23.965	6.37	23.87	5.79	23
5.78	22.824	7.32	24.857	6.18	22.781	5.76	24.104	6.16	24.038	5.05	25.391	4.91	23.93	6.2	23.84	5.77	23.998	5.7	23.319	6.99	23.463	6.27	22.446	6.28	21.906	5.17	25.746	5.83	24.636	6.08	25.462	5.71	22.554	5.66	22.203	7.16	24.931	6.53	24.771	6.69	20.695	5.9	24.073	7.57	23.066	6.33	22.909	5.39	22.233
5.48	21.829	6.91	23.884	5.87	21.912	5.34	23.198	5.82	23.063	4.63	24.487	4.86	23.082	5.99	22.85	5.47	23.11	5.28	22.355	6.52	22.536	6.16	21.455	6.07	20.931	4.8	24.786	5.67	23.793	5.93	24.487	5.74	21.575	5.63	21.217	6.77	23.943	6.16	23.918	6.45	19.802	5.65	23.36	7.18	22.12	6.21	21.955	5.12	21.465
5.32	20.833	6.53	22.914	5.72	20.98	5.05	22.291	5.62	22.087	4.34	23.607	4.9	22.35	5.91	21.862	5.3	22.214	4.99	21.384	6.1	21.565	6.17	20.546	5.93	19.96	4.58	23.826	5.54	22.907	5.74	23.496	5.76	20.625	5.74	20.231	6.49	22.955	5.91	23.065	6.34	18.908	5.49	22.501	6.86	21.172	6.1	21.046	5	20.697
5.31	19.837	6.22	21.946	5.59	20.025	4.92	21.385	5.46	21.148	4.19	22.746	5.08	21.49	5.98	20.874	5.2	21.28	4.8	20.386	5.8	20.594	6.3	19.558	5.82	19.053	4.35	23.037	5.41	21.967	5.48	22.591	5.91	19.68	5.99	19.244	6.2	22.013	5.74	22.139	6.37	18.014	5.47	21.643	6.63	20.219	6.06	20.189	5.03	19.914
5.35	18.872	6.04	20.978	5.51	19.036	4.95	20.478	5.41	20.215	4.23	21.885	5.4	20.64	6.17	19.902	5.08	20.296	4.78	19.388	5.63	19.624	6.52	18.56	5.82	18.145	4.28	22.272	5.38	21.014	5.35	21.71	6.13	18.754	6.29	18.252	5.96	21.109	5.7	21.19
[truncated: 108 more columns]

## Sheet: Fig 5B S7A Example Traces
Figure 5B and Supplementary Figure 7A.
Example current traces for WT and mutant LRRC8A:D channels.
The example traces plotted in Figure 5B are identical to Supplementary Figure 7A LRRC8A:D (WT), LRRC8A:D(T48D), LRRC8A(T48D):D #1, and LRRC8A(T48D):D(T48D) #1, respectively.
For display purposes, capacitive currents were removed by excluding values at 0.266 and 0.666 s. Values from the ends of the hold period (0 - 0.165 and 0.767 - 0.999 s) were also excluded. Excluded values are highlighted with italicized blue text and marked with an asterisk.
LRRC8A:D (WT)												LRRC8A:D (WT)												LRRC8A:D(T48D)												LRRC8A:D(T48D)												LRRC8A(T48D):D #1
Isotonic (pA)												Hypotonic (pA)												Isotonic (pA)												Hypotonic (pA)												Isotonic (pA)
Time (s)	–100 mV	–80 mV	–60 mV	–40 mV	–20 mV	0 mV	20 mV	40 mV	60 mV	80 mV	100 mV	Time (s)	–100 mV	–80 mV	–60 mV	–40 mV	–20 mV	0 mV	20 mV	40 mV	60 mV	80 mV	100 mV	Time (s)	–100 mV	–80 mV	–60 mV	–40 mV	–20 mV	0 mV	20 mV	40 mV	60 mV	80 mV	100 mV	Time (s)	–100 mV	–80 mV	–60 mV	–40 mV	–20 mV	0 mV	20 mV	40 mV	60 mV	80 mV	100 mV	Time (s)	–100 mV
0*	17.0898*	21.3623*	18.3105*	23.1934*	23.8037*	18.9209*	21.9727*	18.9209*	20.752*	15.2588*	13.4277*	0*	-285.034*	-296.021*	-297.241*	-294.189*	-292.969*	-292.358*	-291.138*	-295.41*	-301.514*	-308.838*	-302.734*	0*	18.9209*	19.5313*	18.3105*	17.7002*	17.7002*	17.7002*	17.0898*	17.7002*	19.5313*	20.1416*	15.2588*	0*	-322.266*	-328.979*	-320.435*	-317.383*	-314.941*	-313.11*	-317.383*	-318.604*	-326.538*	-338.745*	-346.68*	0*	-275.269*
0.001*	14.0381*	22.583*	19.5313*	21.3623*	18.9209*	14.0381*	17.7002*	21.3623*	18.3105*	12.8174*	17.0898*	0.001*	-282.593*	-296.631*	-291.748*	-296.021*	-296.021*	-291.748*	-291.748*	-296.631*	-300.903*	-307.617*	-309.448*	0.001*	17.7002*	17.7002*	15.2588*	18.3105*	16.4795*	18.3105*	20.1416*	22.583*	17.0898*	14.6484*	15.8691*	0.001*	-321.045*	-325.928*	-327.759*	-318.604*	-319.214*	-313.721*	-316.162*	-316.772*	-327.759*	-336.304*	-348.511*	0.001*	-278.931*
0.002*	19.5313*	17.7002*	17.7002*	21.3623*	19.5313*	19.5313*	20.752*	19.5313*	17.0898*	21.3623*	15.8691*	0.002*	-285.034*	-297.852*	-291.748*	-297.241*	-293.579*	-295.41*	-296.021*	-299.072*	-302.734*	-307.007*	-303.345*	0.002*	19.5313*	18.3105*	18.9209*	17.7002*	18.9209*	16.4795*	18.3105*	21.3623*	17.7002*	20.752*	14.6484*	0.002*	-318.604*	-325.928*	-325.928*	-319.214*	-316.772*	-312.5*	-314.941*	-320.435*	-327.759*	-341.797*	-349.121*	0.002*	-277.1*
0.003*	19.5313*	21.3623*	19.5313*	18.9209*	18.3105*	17.7002*	23.8037*	22.583*	20.1416*	19.5313*	16.4795*	0.003*	-286.255*	-296.021*	-301.514*	-294.189*	-291.748*	-289.917*	-292.969*	-302.124*	-300.903*	-303.955*	-302.124*	0.003*	20.752*	17.0898*	17.0898*	21.9727*	19.5313*	18.3105*	18.9209*	19.5313*	16.4795*	17.7002*	18.3105*	0.003*	-320.435*	-326.538*	-322.876*	-322.876*	-316.772*	-313.11*	-315.552*	-318.604*	-326.538*	-336.304*	-346.68*	0.003*	-278.32*
0.004*	19.5313*	18.3105*	18.3105*	19.5313*	19.5313*	21.3623*	22.583*	20.752*	20.752*	21.3623*	22.583*	0.004*	-288.696*	-294.189*	-296.021*	-294.8*	-288.696*	-289.307*	-292.358*	-301.514*	-299.683*	-303.955*	-304.565*	0.004*	17.7002*	18.3105*	20.1416*	17.0898*	16.4795*	20.1416*	18.3105*	18.3105*	21.3623*	18.9209*	18.3105*	0.004*	-320.435*	-322.876*	-323.486*	-316.772*	-316.772*	-314.331*	-319.824*	-319.824*	-326.538*	-335.083*	-350.342*	0.004*	-276.489*
0.005*	18.3105*	23.1934*	18.9209*	18.9209*	17.7002*	18.3105*	20.752*	20.1416*	19.5313*	17.0898*	17.0898*	0.005*	-283.813*	-292.969*	-296.631*	-296.631*	-293.579*	-293.579*	-294.189*	-296.021*	-299.072*	-310.059*	-302.734*	0.005*	19.5313*	21.3623*	19.5313*	17.7002*	16.4795*	18.3105*	18.3105*	17.7002*	18.3105*	18.3105*	17.7002*	0.005*	-321.655*	-328.979*	-324.097*	-318.604*	-314.941*	-314.941*	-318.604*	-323.486*	-323.486*	-340.576*	-347.9*	0.005*	-280.762*
0.006*	16.4795*	18.9209*	17.7002*	18.9209*	19.5313*	18.3105*	22.583*	19.5313*	17.7002*	14.6484*	14.0381*	0.006*	-282.593*	-298.462*	-291.748*	-296.631*	-295.41*	-292.969*	-291.138*	-299.072*	-299.072*	-303.345*	-307.007*	0.006*	20.752*	19.5313*	18.9209*	18.9209*	20.752*	18.9209*	19.5313*	16.4795*	16.4795*	17.0898*	19.5313*	0.006*	-321.655*	-330.811*	-324.707*	-314.941*	-313.11*	-316.162*	-317.993*	-315.552*	-324.707*	-338.745*	-347.29*	0.006*	-281.372*
0.007*	17.7002*	17.7002*	17.7002*	20.752*	21.9727*	17.7002*	19.5313*	18.9209*	15.8691*	15.8691*	15.2588*	0.007*	-280.762*	-301.514*	-296.021*	-293.579*	-292.358*	-298.462*	-296.631*	-299.072*	-301.514*	-307.617*	-308.228*	0.007*	21.3623*	17.7002*	17.0898*	19.5313*	20.752*	19.5313*	20.752*	22.583*	18.9209*	21.3623*	15.2588*	0.007*	-320.435*	-330.2*	-323.486*	-322.266*	-316.772*	-311.89*	-316.772*	-321.045*	-321.655*	-339.355*	-344.849*	0.007*	-278.931*
0.008*	18.9209*	17.7002*	20.1416*	20.1416*	23.1934*	15.8691*	18.9209*	20.1416*	16.4795*	16.4795*	15.2588*	0.008*	-283.813*	-298.462*	-298.462*	-291.748*	-297.852*	-292.358*	-292.358*	-297.852*	-302.124*	-304.565*	-304.565*	0.008*	20.752*	16.4795*	14.6484*	18.3105*	20.752*	19.5313*	19.5313*	18.9209*	14.6484*	21.3623*	12.207*	0.008*	-321.045*	-328.369*	-322.266*	-319.824*	-318.604*	-311.279*	-317.993*	-322.876*	-328.369*	-334.473*	-345.459*	0.008*	-279.541*
0.009*	16.4795*	20.1416*	15.8691*	14.6484*	14.6484*	19.5313*	18.9209*	19.5313*	15.8691*	19.5313*	20.752*	0.009*	-288.086*	-294.189*	-298.462*	-292.358*	-289.917*	-291.748*	-295.41*	-300.903*	-299.072*	-306.396*	-300.903*	0.009*	19.5313*	18.3105*	21.9727*	19.5313*	17.7002*	20.1416*	18.9209*	17.0898*	21.3623*	18.3105*	20.1416*	0.009*	-324.707*	-328.979*	-321.655*	-316.772*	-314.941*	-311.89*	-320.435*	-319.214*	-327.148*	-335.693*	-349.731*	0.009*	-277.1*
0.01*	20.1416*	16.4795*	23.1934*	15.2588*	17.7002*	21.3623*	23.1934*	18.9209*	18.9209*	18.9209*	18.9209*	0.01*	-286.255*	-296.021*	-296.021*	-291.138*	-292.358*	-290.527*	-294.189*	-298.462*	-300.903*	-303.955*	-304.565*	0.01*	15.8691*	18.9209*	21.9727*	18.9209*	15.8691*	16.4795*	14.0381*	17.0898*	17.7002*	17.7002*	18.9209*	0.01*	-321.045*	-327.759*	-324.707*	-318.604*	-316.162*	-314.941*	-316.162*	-321.045*	-329.59*	-337.524*	-349.121*	0.01*	-279.541*
0.011*	15.2588*	21.3623*	22.583*	17.0898*	17.0898*	20.752*	25.6348*	15.8691*	18.9209*	15.8691*	16.4795*	0.011*	-285.034*	-295.41*	-296.631*	-294.189*	-294.189*	-289.917*	-295.41*	-296.021*	-299.072*	-307.007*	-308.228*	0.011*	20.1416*	21.9727*	18.3105*	18.3105*	14.6484*	20.752*	15.8691*	20.1416*	18.9209*	18.9209*	18.3105*	0.011*	-318.604*	-327.148*	-325.928*	-319.214*	-314.331*	-313.721*	-321.655*	-317.993*	-324.097*	-338.745*	-342.407*	0.011*	-281.372*
0.012*	19.5313*	18.9209*	18.9209*	17.7002*	22.583*	18.9209*	19.5313*	17.0898*	21.9727*	15.8691*	15.8691*	0.012*	-283.813*	-296.631*	-292.358*	-298.462*	-297.852*	-294.8*	-291.748*	-293.579*	-301.514*	-307.007*	-306.396*	0.012*	18.9209*	15.8691*	18.9209*	12.8174*	18.3105*	16.4795*	17.0898*	17.7002*	13.4277*	15.8691*	15.8691*	0.012*	-324.097*	-329.59*	-322.876*	-323.486*	-317.383*	-315.552*	-317.993*	-319.824*	-325.317*	-338.745*	-350.342*	0.012*	-281.982*
0.013*	16.4795*	18.3105*	20.752*	21.3623*	19.5313*	20.752*	18.3105*	19.5313*	15.2588*	15.8691*	14.0381*	0.013*	-281.982*	-296.021*	-292.358*	-294.8*	-299.072*	-293.579*	-296.021*	-298.462*	-301.514*	-307.617*	-304.565*	0.013*	18.9209*	16.4795*	15.2588*	18.3105*	18.9209*	18.3105*	20.752*	20.1416*	18.3105*	20.752*	17.0898*	0.013*	-317.383*	-328.979*	-322.266*	-316.162*	-316.772*	-312.5*	-312.5*	-322.266*	-327.759*	-335.693*	-347.9*	0.013*	-281.982*
0.014*	17.7002*	17.7002*	17.0898*	23.1934*	20.1416*	17.0898*	17.7002*	22.583*	17.0898*	16.4795*	16.4795*	0.014*	-284.424*	-299.683*	-296.631*	-289.917*	-293.579*	-298.462*	-295.41*	-301.514*	-302.734*	-307.007*	-300.293*	0.014*	17.0898*	15.8691*	18.9209*	19.5313*	21.9727*	21.9727*	18.9209*	18.9209*	19.5313*	17.7002*	16.4795*	0.014*	-323.486*	-327.759*	-323.486*	-321.045*	-314.331*	-311.89*	-317.993*	-321.045*	-326.538*	-338.135*	-352.173*	0.014*	-279.541*
0.015*	16.4795*	17.7002*	18.3105*	18.3105*	20.752*	21.3623*	19.5313*	24.4141*	17.0898*	21.9727*	20.752*	0.015*	-281.372*	-294.189*	-295.41*	-293.579*	-295.41*	-292.969*	-294.8*	-300.903*	-304.565*	-305.786*	-300.903*	0.015*	18.3105*	16.4795*	21.3623*	20.1416*	14.0381*	19.5313*	19.5313*	18.3105*	18.9209*	18.9209*	17.7002*	0.015*	-321.655*	-325.928*	-320.435*	-317.383*	-311.89*	-315.552*	-316.162*	-324.097*	-328.369*	-338.745*	-345.459*	0.015*	-279.541*
0.016*	18.9209*	18.3105*	20.752*	19.5313*	18.3105*	23.1934*	25.0244*	17.7002*	16.4795*	21.3623*	20.1416*	0.016*	-281.372*	-294.8*	-296.631*	-294.8*	-291.138*	-290.527*	-294.189*	-296.631*	-302.124*	-305.786*	-303.955*	0.016*	19.5313*	20.1416*	18.3105*	20.752*	14.6484*	20.1416*	15.8691*	17.7002*	19.5313*	20.1416*	20.1416*	0.016*	-324.707*	-325.928*	-322.266*	-317.383*	-313.721*	-315.552*	-318.604*	-318.604*	-327.759*	-336.304*	-347.29*	0.016*	-281.372*
0.017*	18.3105*	19.5313*	20.752*	20.752*	20.1416*	21.3623*	25.0244*	17.7002*	17.0898*	18.3105*	18.3105*	0.017*	-282.593*	-297.241*	-299.683*	-292.358*	-296.021*	-289.917*	-292.358*	-298.462*	-299.072*	-307.617*	-303.955*	0.017*	15.2588*	16.4795*	17.7002*	19.5313*	15.2588*	16.4795*	17.0898*	19.5313*	15.2588*	14.6484*	17.0898*	0.017*	-326.538*	-324.707*	-324.097*	-318.604*	-317.993*	-316.162*	-317.383*	-319.824*	-324.707*	-338.745*	-349.121*	0.017*	-281.372*
0.018*	16.4795*	24.4141*	20.752*	18.3105*	18.3105*	21.3623*	18.9209*	20.1416*	23.1934*	14.6484*	18.9209*	0.018*	-279.541*	-296.631*	-291.138*	-294.8*	-296.631*	-295.41*	-291.138*	-293.579*	-303.955*	-307.617*	-309.448*	0.018*	17.7002*	17.7002*	16.4795*	18.3105*	17.7002*	19.5313*	19.5313*	19.5313*	16.4795*	16.4795*	14.6484*	0.018*	-320.435*	-328.979*	-321.655*	-320.435*	-317.383*	-309.448*	-321.655*	-315.552*	-327.759*	-338.745*	-343.628*	0.018*	-277.1*
0.019*	19.5313*	18.3105*	18.9209*	20.752*	22.583*	17.7002*	20.752*	20.1416*	17.0898*	14.0381*	15.2588*	0.019*	-282.593*	-299.683*	-292.358*	-298.462*	-294.8*	-296.021*	-294.8*	-294.8*	-304.565*	-308.228*	-303.345*	0.019*	19.5313*	18.9209*	15.8691*	19.5313*	21.9727*	18.9209*	17.7002*	17.7002*	18.3105*	21.9727*	15.2588*	0.019*	-322.876*	-330.2*	-323.486*	-322.876*	-314.331*	-315.552*	-314.941*	-319.214*	-324.097*	-338.745*	-347.9*	0.019*	-277.71*
0.02*	14.6484*	17.0898*	17.7002*	18.3105*	19.5313*	15.8691*	18.3105*	22.583*	18.3105*	17.7002*	15.8691*	0.02*	-281.372*	-294.8*	-296.021*	-294.8*	-293.579*	-294.8*	-296.021*	-298.462*	-299.683*	-303.345*	-303.955*	0.02*	21.3623*	14.6484*	18.9209*	20.752*	17.0898*	19.5313*	20.752*	21.3623*	21.3623*	18.3105*	16.4795*	0.02*	-325.928*	-331.421*	-322.876*	-318.604*	-314.331*	-314.941*	-316.162*	-319.824*	-328.979*	-335.693*	-345.459*	0.02*	-280.762*
0.021*	17.7002*	18.9209*	17.0898*	23.1934*	19.5313*	21.3623*	20.1416*	22.583*	16.4795*	20.752*	20.1416*	0.021*	-287.476*	-297.241*	-297.241*	-289.307*	-291.748*	-292.358*	-293.579*	-299.072*	-303.345*	-304.565*	-301.514*	0.021*	17.0898*	18.3105*	17.0898*	21.3623*	17.7002*	18.9209*	15.8691*	17.0898*	18.9209*	21.3623*	20.1416*	0.021*	-322.266*	-327.759*	-322.266*	-317.993*	-311.279*	-316.772*	-317.383*	-316.772*	-328.369*	-336.304*	-352.173*	0.021*	-277.1*
0.022*	18.9209*	18.3105*	20.752*	15.8691*	18.3105*	22.583*	21.9727*	19.5313*	17.7002*	17.7002*	19.5313*	0.022*	-283.813*	-294.189*	-298.462*	-294.8*	-291.138*	-289.307*	-294.189*	-296.631*	-299.072*	-305.176*	-302.124*	0.022*	18.3105*	18.3105*	20.1416*	19.5313*	14.6484*	17.0898*	17.0898*	18.9209*	17.0898*	17.7002*	18.9209*	0.022*	-327.759*	-328.979*	-320.435*	-317.993*	-313.11*	-316.772*	-314.331*	-316.772*	-326.538*	-341.797*	-345.459*	0.022*	-280.151*
0.023*	18.9209*	17.7002*	21.9727*	17.0898*	19.5313*	21.3623*	23.1934*	19.5313*	18.3105*	18.3105*	18.3105*	0.023*	-281.372*	-297.852*	-296.631*	-295.41*	-294.189*	-291.748*	-294.189*	-297.852*	-303.955*	-305.786*	-304.565*	0.023*	18.3105*	18.3105*	18.3105*	20.1416*	17.0898*	15.2588*	19.5313*	20.752*	20.1416*	18.3105*	17.0898*	0.023*	-319.214*	-328.369*	-322.876*	-316.162*	-318.604*	-317.383*	-319.214*	-317.383*	-327.148*	-334.473*	-345.459*	0.023*	-272.217*
0.024*	18.3105*	21.9727*	21.3623*	21.3623*	15.8691*	20.1416*	19.5313*	14.6484*	16.4795*	15.2588*	17.7002*	0.024*	-281.372*	-301.514*	-296.021*	-296.021*	-295.41*	-292.358*	-294.189*	-296.631*	-294.8*	-308.838*	-306.396*	0.024*	17.0898*	17.7002*	16.4795*	16.4795*	19.5313*	18.3105*	20.752*	21.3623*	15.8691*	17.7002*	18.3105*	0.024*	-325.317*	-329.59*	-324.097*	-320.435*	-311.89*	-313.721*	-313.721*	-322.876*	-327.759*	-339.966*	-349.731*	0.024*	-277.1*
0.025*	18.9209*	16.4795*	17.7002*	20.1416*	17.0898*	15.2588*	18.9209*	19.5313*	19.5313*	12.207*	14.6484*	0.025*	-280.151*	-296.631*	-294.8*	-292.969*	-294.8*	-296.021*	-291.748*	-299.683*	-301.514*	-305.176*	-304.565*	0.025*	21.3623*	18.3105*	18.3105*	17.0898*	21.3623*	20.752*	20.1416*	18.9209*	18.3105*	15.8691*	17.7002*	0.025*	-322.266*	-325.928*	-322.876*	-324.097*	-315.552*	-313.721*	-321.655*	-321.045*	-329.59*	-336.304*	-349.121*	0.025*	-276.489*
0.026*	13.4277*	19.5313*	17.0898*	18.9209*	19.5313*	18.3105*	22.583*	18.3105*	16.4795*	17.0898*	18.3105*	0.026*	-288.086*	-296.021*	-295.41*	-292.969*	-296.021*	-294.8*	-294.189*	-300.903*	-299.683*	-299.683*	-301.514*	0.026*	19.5313*	18.9209*	21.3623*	21.9727*	15.2588*	18.9209*	19.5313*	18.9209*	22.583*	21.3623*	18.9209*	0.026*	-322.876*	-332.642*	-324.097*	-316.162*	-311.89*	-316.162*	-319.214*	-322.876*	-325.928*	-337.524*	-345.459*	0.026*	-277.71*
0.027*	19.5313*	17.7002*	18.9209*	18.3105*	21.9727*	15.2588*	15.8691*	23.1934*	16.4795*	17.0898*	14.0381*	0.027*	-281.372*	-293.579*	-299.683*	-289.917*	-291.748*	-291.748*	-291.748*	-296.631*	-299.683*	-300.293*	-300.903*	0.027*	18.3105*	20.1416*	21.3623*	18.9209*	18.9209*	14.6484*	14.0381*	19.5313*	20.752*	16.4795*	16.4795*	0.027*	-321.655*	-328.979*	-324.707*	-320.435*	-312.5*	-316.162*	-320.435*	-318.604*	-324.097*	-338.135*	-349.731*	0.027*	-280.762*
0.028*	20.752*	16.4795*	18.9209*	18.9209*	19.5313*	19.5313*	22.583*	18.9209*	14.0381*	21.3623*	17.0898*	0.028*	-286.865*	-296.631*	-296.631*	-293.579*	-293.579*	-290.527*	-291.138*	-296.631*	-297.852*	-305.176*	-302.124*	0.028*	20.752*	21.3623*	17.7002*	14.6484*	12.207*	14.0381*	16.4795*	18.9209*	19.5313*	20.752*	15.2588*	0.028*	-317.993*	-327.759*	-323.486*	-314.941*	-316.162*	-311.89*	-319.824*	-321.045*	-325.317*	-340.576*	-345.459*	0.028*	-274.048*
0.029*	19.5313*	20.752*	19.5313*	20.1416*	17.0898*	22.583*	19.5313*	19.5313*	17.0898*	17.7002*	19.5313*	0.029*	-283.813*	-295.41*	-299.072*	-292.358*	-296.021*	-291.138*	-292.969*	-296.021*	-298.462*	-305.786*	-307.617*	0.029*	20.1416*	17.0898*	10.9863*	18.9209*	17.0898*	20.1416*	21.9727*	20.1416*	18.3105*	17.0898*	15.8691*	0.029*	-319.824*	-330.811*	-326.538*	-320.435*	-317.993*	-315.552*	-316.772*	-321.045*	-327.148*	-334.473*	-347.9*	0.029*	-280.762*
0.03*	20.1416*	21.3623*	18.9209*	18.9209*	18.3105*	21.9727*	20.1416*	18.3105*	20.752*	19.5313*	15.8691*	0.03*	-284.424*	-298.462*	-294.189*	-297.852*	-297.241*	-294.189*	-297.852*	-297.241*	-296.631*	-303.955*	-306.396*	0.03*	19.5313*	14.6484*	17.7002*	15.8691*	17.0898*	18.3105*	18.9209*	21.9727*	18.3105*	20.752*	16.4795*	0.03*	-319.214*	-327.759*	-321.655*	-317.383*	-316.772*	-313.11*	-313.11*	-323.486*	-328.369*	-336.914*	-347.29*	0.03*	-280.762*
0.031*	16.4795*	19.5313*	15.8691*	17.0898*	17.7002*	18.9209*	23.8037*	17.0898*	21.9727*	16.4795*	19.5313*	0.031*	-284.424*	-297.241*	-295.41*	-297.241*	-292.969*	-294.8*	-294.189*	-303.345*	-301.514*	-303.955*	-300.293*	0.031*	21.9727*	19.5313*	17.7002*	17.7002*	18.9209*	21.3623*	18.3105*	17.7002*	19.5313*	20.1416*	19.5313*	0.031*	-322.876*	-327.759*	-326.538*	-318.604*	-313.721*	-316.772*	-316.162*	-318.604*	-323.486*	-339.355*	-348.511*	0.031*	-279.541*
0.032*	17.0898*	17.0898*	17.7002*	21.9727*	20.752*	20.752*	19.5313*	20.752*	18.3105*	17.0898*	15.8691*	0.032*	-287.476*	-297.852*	-292.969*	-297.852*	-295.41*	-296.021*	-294.189*	-297.852*	-297.852*	-303.345*	-299.072*	0.032*	15.8691*	18.9209*	16.4795*	18.3105*	17.0898*	16.4795*	18.3105*	17.7002*	20.1416*	19.5313*	18.3105*	0.032*	-321.655*	-327.759*	-322.876*	-319.214*	-316.162*	-319.214*	-320.435*	-320.435*	-328.369*	-341.797*	-348.511*	0.032*	-280.762*
0.033*	14.6484*	15.8691*	18.9209*	18.9209*	21.3623*	19.5313*	18.3105*	20.752*	16.4795*	18.9209*	17.0898*	0.033*	-283.813*	-296.021*	-297.852*	-294.189*	-292.969*	-294.189*	-299.072*	-298.462*	-299.072*	-306.396*	-304.565*	0.033*	19.5313*	19.5313*	20.1416*	21.3623*	16.4795*	18.3105*	17.7002*	20.1416*	20.752*	17.0898*	18.3105*	0.033*	-323.486*	-325.317*	-320.435*	-324.097*	-314.941*	-314.331*	-318.604*	-324.097*	-325.317*	-336.304*	-350.342*	0.033*	-277.71*
0.034*	17.7002*	19.5313*	21.9727*	21.3623*	21.9727*	20.752*	17.0898*	23.8037*	16.4795*	20.1416*	17.0898*	0.034*	-282.593*	-296.021*	-297.852*	-294.189*	-295.41*	-290.527*	-291.748*	-294.8*	-300.903*	-305.176*	-307.007*	0.034*	14.0381*	17.7002*	18.9209*	19.5313*	18.9209*	17.0898*	18.9209*	15.8691*	15.8691*	17.7002*	17.0898*	0.034*	-319.214*	-326.538*	-324.707*	-322.266*	-316.162*	-316.162*	-321.655*	-321.655*	-321.655*	-336.914*	-346.68*	0.034*	-278.931*
0.035*	18.3105*	20.1416*	20.752*	18.3105*	18.9209*	20.1416*	21.9727*	15.8691*	17.0898*	17.7002*	21.3623*	0.035*	-286.865*	-297.852*	-294.189*	-294.8*	-296.631*	-291.138*	-292.969*	-296.021*	-301.514*	-307.007*	-309.448*	0.035*	21.9727*	15.8691*	14.6484*	16.4795*	18.3105*	16.4795*	20.752*	22.583*	19.5313*	18.3105*	15.8691*	0.035*	-317.993*	-332.031*	-320.435*	-323.486*	-314.331*	-314.941*	-314.941*	-322.876*	-325.317*	-341.187*	-350.342*	0.035*	-278.931*
[truncated: 964 more rows]
[truncated: 94 more columns]

[truncated: 37 more sheets: Fig 5B S7A IV Curves, Fig 5C S7B S7C Other Plots, Fig S1, Fig S3, Fig S5B, Fig S5C Unr Chol Run1 Lip, Fig S5C Unr Chol Run4 Lip, Fig S5C Unr Chol Run5 Lip, Fig S5C Unr Chol Run6 Lip, Fig S5C Unr Chol Run1 NoLip, Fig S5C Unr Chol Run4 NoLip, Fig S5C Unr Chol Run5 NoLip, Fig S5C Unr Chol Run6 NoLip, Fig S5C Rest Chol Run1 Lip, Fig S5C Rest Chol Run3 Lip, Fig S5C Rest Chol Run4 Lip, Fig S5C Rest Chol Run5 Lip, Fig S5C Rest Chol Run6 Lip, Fig S5C Rest Chol Run1 NoLip, Fig S5C Rest Chol Run3 NoLip …]
